# Supplementary material for: Travel medicine training and experience among primary care physicians in Qatar
Source: PLoS One. 2025 Jan 24;20(1):e0314503. doi: 10.1371/journal.pone.0314503 (PMC11761670; doi:10.1371/journal.pone.0314503)
Supplement: S1 File — (XLSX) [file pone.0314503.s001.xlsx]

## Sheet: Sheet1
AGE	GENDER	NAT2	1RY LANG	SPOKEN_NUM	SPOKEN_CAT	MD_CAT	YRS PRACT	PHCC EXP	TM EXPER	TM EX YRS	PT NUM	TRAVEL CONSULT		TM CONSULT DURATION	TM TRAIN	WORKSHOP	COURSE	MEMBERSHIP	DIPLOMA	MASTER	OTHERS	TRAINING TIME	PROVIDER		TRAIN INTEREST	INT_WORKSHOP	INT_COURSE	INT_MEMBER	INT_DIP	INT_MASTER	EXP_CDC	Train+Exp+cdc	Exp_tropical	Method_practice	Methods_3cat	confidence	conf_3cat
52	male	non-Arab	Arabic	two languages	up to two languages	non-arab countries	less than 10 yrs	less than 10 yrs	no		twinty to 20-29	twinty to 20 or more	0	less than 10 mins	no										no						no	no	no	I dont see travellers		I don't see travelers	not confident
60	male	Arab	Arabic	two languages	up to two languages	arabic countries	less than 10 yrs	20 yrs or more	no		thirty (30yrs) or more	less than 10	1	less than 10 mins	no										yes	yes	yes	no	yes	no	no	no	no	I dont see travellers		I don't see travelers	not confident
48	male	Arab	Arabic	two languages	up to two languages	non-arab countries	10-19 yrs	less than 10 yrs	yes	3	twinty to 20-29	less than 10	1	ten to 10-19 mins	yes	yes	no	no	no	no	0	within last 3 yrs	phcc		no						no	yes	no	I dont see travellers		I don't see travelers	not confident
	female		English	two languages	up to two languages	arabic countries	10-19 yrs	10-19 yrs	no		twinty to 20-29	less than 10	1	ten to 10-19 mins	no										yes	no	no	yes	yes	no	no	no	no	I dont see travellers		I don't see travelers	not confident
52	male	non-Arab	Malayalam	three languages	three languages or more	non-arab countries	10-19 yrs	20 yrs or more	yes	3	thirty (30yrs) or more	less than 10	1	ten to 10-19 mins	no										yes	yes	yes	yes	yes	no	no	no	no	I dont see travellers		I don't see travelers	not confident
40	male		English	two languages	up to two languages		10-19 yrs		yes		thirty (30yrs) or more	less than 10	1	twinty to 20 or more mins	yes	yes						within last year	phcc		yes	yes	yes	no	no	no	no	no	no	I dont see travellers		I don't see travelers	not confident
45	male	Arab	Arabic	two languages	up to two languages	arabic countries	20 yrs or more	10-19 yrs	yes	13	less than 10	ten to 10-19	0	ten to 10-19 mins	no										yes	no	yes	no	no	no	no	no	no	I dont see travellers		I don't see travelers	not confident
42	female	non-Arab	Urdu	three languages	three languages or more	non-arab countries	20 yrs or more	less than 10 yrs	no		twinty to 20-29	less than 10	1	twinty to 20 or more mins	no										yes	yes	no	no	yes	no	no	no	no	I dont see travellers		I don't see travelers	not confident
47	female		Malayalam	five languages	three languages or more	non-arab countries	20 yrs or more	20 yrs or more	no		less than 10	less than 10	1	less than 10 mins	no										yes	yes	no	no	no	no	no	no	no	I dont see travellers		I don't see travelers	not confident
42	male		English	three languages	three languages or more		20 yrs or more	less than 10 yrs	no		thirty (30yrs) or more	twinty to 20 or more	0	ten to 10-19 mins	no										yes	yes	yes	no	no	no	yes	yes	yes	I dont see travellers		I don't see travelers	not confident
55	male	Arab	Arabic	two languages	up to two languages	arabic countries	20 yrs or more	20 yrs or more	no		twinty to 20-29	less than 10	1	ten to 10-19 mins	no										yes	yes	yes	yes	yes	no	no	no	no	I dont see travellers		I don't see travelers	not confident
42	female	non-Arab	Malayalam	four languages	three languages or more	non-arab countries	20 yrs or more	10-19 yrs	no		twinty to 20-29	less than 10	1	less than 10 mins	no										yes	no	yes	no	no	no	yes	yes	yes	I ask travelers	I ask travelers	very confident	very confident
47	male	non-Arab	Urdu	four languages	three languages or more	non-arab countries	20 yrs or more	less than 10 yrs	no		twinty to 20-29	ten to 10-19	0	less than 10 mins	no										yes	yes	no	no	no	no	no	no	no	I ask travelers	I ask travelers	somewhat	somewhat conf
38	male	non-Arab	English	two languages	up to two languages	non-arab countries		less than 10 yrs	yes	5	twinty to 20-29	less than 10	1	less than 10 mins	yes	yes	yes	no	no	no	0	within last 3 yrs	other		yes	no	no	no	yes	no	no	no	no	I only response	I only response	somewhat	somewhat conf
37	female	non-Arab	Urdu	two languages	up to two languages	non-arab countries	less than 10 yrs	less than 10 yrs	no		twinty to 20-29	less than 10	1	less than 10 mins	no										yes	no	no	no	yes	no	no	yes	no	I only response	I only response	somewhat	somewhat conf
36	female	Arab	Arabic	two languages	up to two languages	arabic countries	less than 10 yrs	10-19 yrs	no		twinty to 20-29	less than 10	1	ten to 10-19 mins	no										no						no	no	no	I ask travelers	I ask travelers	somewhat	somewhat conf
	male	non-Arab	Urdu	three languages	three languages or more	non-arab countries	10-19 yrs	less than 10 yrs	no		twinty to 20-29	less than 10	1	less than 10 mins	no										yes	yes	yes	no	no	no	no	no	no	I ask travelers	I ask travelers	somewhat	somewhat conf
40	male						10-19 yrs	less than 10 yrs	no		twinty to 20-29	less than 10	1	ten to 10-19 mins	no										yes	yes	yes	no	no	no	yes	yes	yes	I ask travelers	I ask travelers	somewhat	somewhat conf
47	female	non-Arab	Urdu	three languages	three languages or more	non-arab countries	10-19 yrs	20 yrs or more	no		twinty to 20-29	less than 10	1	less than 10 mins	no										yes	yes	no	no	no	no	no	no	no	I ask travelers	I ask travelers	somewhat	somewhat conf
48	male	non-Arab	Malayalam	five languages	three languages or more	non-arab countries	10-19 yrs	20 yrs or more	no		thirty (30yrs) or more	twinty to 20 or more	0	ten to 10-19 mins	no										yes	yes	no	no	no	no	no	no	no	I only response	I only response	somewhat	somewhat conf
44	male	non-Arab	Urdu	four languages	three languages or more	non-arab countries	10-19 yrs	10-19 yrs	no		twinty to 20-29	ten to 10-19	0	less than 10 mins	yes										yes	yes	yes	no	no	no	yes	yes	yes	I do comprehensive	I do comprehensive	not confident	not confident
47	female	non-Arab	Malayalam	five languages	three languages or more	non-arab countries	10-19 yrs	10-19 yrs	no		twinty to 20-29	less than 10	1	less than 10 mins	no										no						no	no	no	I do comprehensive	I do comprehensive	not confident	not confident
50	female	Arab	Arabic	two languages	up to two languages	arabic countries	10-19 yrs	10-19 yrs	no		ten to 10-19	I don't see travelers	0	I don't see travelers	no										yes	no	yes	no	no	no	no	no	no	I ask travelers	I ask travelers	somewhat	somewhat conf
41	male	non-Arab	Urdu	four languages	three languages or more	non-arab countries	10-19 yrs	10-19 yrs	no		ten to 10-19	less than 10	1	twinty to 20 or more mins	no										yes	no	yes	no	yes	no	no	no	no	I only response	I only response	not confident	not confident
56	male	Arab	Arabic	two languages	up to two languages	arabic countries	10-19 yrs	20 yrs or more	no		thirty (30yrs) or more	twinty to 20 or more	0	twinty to 20 or more mins	no										yes	yes	yes	no	no	no	no	no	no	I only response	I only response	not confident	not confident
63	male	Arab	Arabic	two languages	up to two languages	arabic countries	10-19 yrs	20 yrs or more	no		twinty to 20-29	ten to 10-19	0	ten to 10-19 mins	no										no						no	no	no	I only response	I only response	somewhat	somewhat conf
41	male	non-Arab	Urdu	two languages	up to two languages	non-arab countries	20 yrs or more	10-19 yrs	no		twinty to 20-29	ten to 10-19	0	ten to 10-19 mins	no										yes	yes	yes	no	no	no	no	no	no	I do comprehensive	I do comprehensive	somewhat	somewhat conf
59	female	Arab	Arabic	one language	up to two languages	arabic countries	20 yrs or more	20 yrs or more	no		twinty to 20-29	less than 10	1	twinty to 20 or more mins	no										no						yes	yes	yes	I do comprehensive	I do comprehensive	very confident	very confident
55	female	Arab	Arabic	two languages	up to two languages	arabic countries	20 yrs or more	10-19 yrs	no		twinty to 20-29	less than 10	1	twinty to 20 or more mins	no										yes	yes	no	no	no	no	yes	yes	yes	I do comprehensive	I do comprehensive	somewhat	somewhat conf
40	male	Arab	Arabic	two languages	up to two languages	arabic countries	20 yrs or more	10-19 yrs	no		twinty to 20-29	ten to 10-19	0	ten to 10-19 mins	no										yes	yes	no	no	no	no	yes	yes	yes	I do comprehensive	I do comprehensive	somewhat	somewhat conf
43	male	Arab	Arabic	two languages	up to two languages	arabic countries	20 yrs or more	10-19 yrs	no		twinty to 20-29	ten to 10-19	0	less than 10 mins	no										no						no	no	no	I do comprehensive	I do comprehensive	somewhat	somewhat conf
	female	Arab	Arabic	two languages	up to two languages	arabic countries	20 yrs or more		no		ten to 10-19	less than 10	1	ten to 10-19 mins	yes	yes	no	no	no	no	0	within last 5 yrs	phcc		yes	no	yes	no	no	no	no	no	no	I ask travelers	I ask travelers	somewhat	somewhat conf
39	male	Arab	Arabic	two languages	up to two languages	arabic countries	20 yrs or more	10-19 yrs	yes	2	thirty (30yrs) or more	twinty to 20 or more	0	ten to 10-19 mins	yes	yes	no	no	no	no	0	within last 3 yrs	phcc		yes	yes	yes	no	no	no	no	no	no	I only response	I only response	not confident	not confident
34	female	Arab	Arabic	two languages	up to two languages	arabic countries	20 yrs or more	10-19 yrs	no		twinty to 20-29	less than 10	1	less than 10 mins	yes	yes	yes	no	no	no	0	within last 5 yrs	phcc		no						no	yes	no	I only response	I only response	somewhat	somewhat conf
	male	non-Arab	Arabic	two languages	up to two languages	non-arab countries	20 yrs or more	less than 10 yrs	yes	13	twinty to 20-29	less than 10	1	ten to 10-19 mins	yes	yes	no	no	no	no	0	more than 5 yrs	other		no						no	no	no	I only response	I only response	somewhat	somewhat conf
41	female	Arab	Arabic	two languages	up to two languages	arabic countries	10-19 yrs	20 yrs or more	no		twinty to 20-29	less than 10	1	ten to 10-19 mins	no										yes	yes	yes	no	yes	no	no	no	no	I only response	I only response	not confident	not confident
41	female	Arab	Arabic	two languages	up to two languages	arabic countries	10-19 yrs	20 yrs or more	no		twinty to 20-29	less than 10	1	ten to 10-19 mins	yes	no	no	no	no	no	CDC mesaimeer HC	more than 5 yrs	phcc		no						no	no	no	I ask travelers	I ask travelers	somewhat	somewhat conf
46	female	non-Arab	Hindi	four languages	three languages or more	non-arab countries	10-19 yrs	10-19 yrs	no		twinty to 20-29	less than 10	1	ten to 10-19 mins	no										yes	no	no	no	yes	no	yes	yes	yes	I ask travelers	I ask travelers	somewhat	somewhat conf
61	male		Arabic	two languages	up to two languages	non-arab countries	10-19 yrs	20 yrs or more	no		twinty to 20-29	less than 10	1	less than 10 mins	yes	yes	no	no	no	no	0	more than 5 yrs	other		yes	no	no	no	yes	yes	no	no	no	I do comprehensive	I do comprehensive	somewhat	somewhat conf
40	male		English	one language	up to two languages	non-arab countries	20 yrs or more	less than 10 yrs	yes	5	twinty to 20-29	ten to 10-19	0	ten to 10-19 mins	yes	no	no	no	no	yes	0	more than 5 yrs	other		yes	no	no	no	yes	no	yes	yes	yes	I ask travelers	I ask travelers	somewhat	somewhat conf
43	female	non-Arab	Arabic	two languages	up to two languages	non-arab countries	20 yrs or more	less than 10 yrs	no		twinty to 20-29	less than 10	1	less than 10 mins	no										yes	yes	yes	no	yes	no	no	no	no	I ask travelers	I ask travelers	somewhat	somewhat conf
46	male	non-Arab	English	one language	up to two languages	non-arab countries	20 yrs or more	10-19 yrs	no		twinty to 20-29	twinty to 20 or more	0	less than 10 mins	no										no						no	no	no	I dont see travellers		I don't see travelers	not confident
45	female	non-Arab	other	two languages	up to two languages	non-arab countries	10-19 yrs	less than 10 yrs	no		twinty to 20-29	less than 10	1	ten to 10-19 mins	yes	no	no	no	no	no	CME/symposium	within last year	phcc		yes	no	yes	no	no	no	yes	yes	yes	I do comprehensive	I do comprehensive	very confident	very confident
43	male	Arab	Arabic	four languages	three languages or more	arabic countries	10-19 yrs	20 yrs or more	no		thirty (30yrs) or more	less than 10	1	ten to 10-19 mins	yes	no	no	no	no	no	CMRP	more than 5 yrs	phcc		yes	yes	no	no	no	no	no	no	no	I ask travelers	I ask travelers	somewhat	somewhat conf
40	female	non-Arab	English	four languages	three languages or more	non-arab countries	10-19 yrs	less than 10 yrs	no		thirty (30yrs) or more	ten to 10-19	0	ten to 10-19 mins	no										no						yes	yes	yes	I do comprehensive	I do comprehensive	somewhat	somewhat conf
56	female	Arab	Arabic	two languages	up to two languages	arabic countries	10-19 yrs	20 yrs or more	no		twinty to 20-29	I don't see travelers	0	I don't see travelers	no										yes	yes	yes	no	no	no	yes	yes	yes	I do comprehensive	I do comprehensive	somewhat	somewhat conf
40	male	Arab	Arabic	two languages	up to two languages	arabic countries	10-19 yrs	10-19 yrs	no		twinty to 20-29	ten to 10-19	0	less than 10 mins	no										yes	yes	yes	no	no	no	no	no	no	I only response	I only response	somewhat	somewhat conf
37	male	non-Arab	Urdu	two languages	up to two languages	non-arab countries	20 yrs or more	less than 10 yrs	no		twinty to 20-29				no										yes	no	yes	no	no	no	yes	yes	yes	I do comprehensive	I do comprehensive	very confident	very confident
66	male	Arab	Arabic	two languages	up to two languages	arabic countries	10-19 yrs	20 yrs or more	yes	17	twinty to 20-29	twinty to 20 or more	0	ten to 10-19 mins	yes	yes	no	no	no	no		within last year			yes	yes	yes	no	no	no	no	no	no	I ask travelers	I ask travelers	somewhat	somewhat conf
63	male	Arab	Arabic	two languages	up to two languages	arabic countries	10-19 yrs	20 yrs or more	no		twinty to 20-29	less than 10	1	less than 10 mins	no										no						no	no	no	I dont see travellers		I don't see travelers	not confident
41	male	Arab	Arabic	two languages	up to two languages	non-arab countries	less than 10 yrs	less than 10 yrs	no		twinty to 20-29	less than 10	1	less than 10 mins	no										yes	no	no	no	yes	no	no	no	no	I only response	I only response	somewhat	somewhat conf
40	male	non-Arab	Urdu	three languages	three languages or more	non-arab countries	20 yrs or more	less than 10 yrs	no		twinty to 20-29	less than 10	1		no										yes	yes	yes	no	no	no	no	no	no	I only response	I only response	not confident	not confident
42	male	non-Arab	Urdu	three languages	three languages or more	non-arab countries	20 yrs or more	less than 10 yrs	no		twinty to 20-29	I don't see travelers	0	I don't see travelers	no										no						yes	yes	yes	I do comprehensive	I do comprehensive	very confident	very confident
47	male	Arab	English	two languages	up to two languages	arabic countries	20 yrs or more	10-19 yrs	no		twinty to 20-29	less than 10	1	less than 10 mins	no										yes	yes	no	yes	no	no	no	no	no	I ask travelers	I ask travelers	somewhat	somewhat conf
39	male	non-Arab	Malayalam	two languages	up to two languages	non-arab countries	20 yrs or more	less than 10 yrs	yes	10	twinty to 20-29	I don't see travelers	0	I don't see travelers	no										yes	no	yes	no	no	no	yes	yes	yes	I only response	I only response	somewhat	somewhat conf
58	female	Arab	Arabic	two languages	up to two languages	arabic countries	10-19 yrs	20 yrs or more	no		twinty to 20-29	less than 10	1	ten to 10-19 mins	no										no						no	no	no	I only response	I only response	somewhat	somewhat conf
57	female	non-Arab	Urdu	three languages	three languages or more	non-arab countries	10-19 yrs	10-19 yrs	no		twinty to 20-29	twinty to 20 or more	0	less than 10 mins	no										no						yes	yes	yes	I ask travelers	I ask travelers	somewhat	somewhat conf
46	female	non-Arab	Urdu	four languages	three languages or more		less than 10 yrs	10-19 yrs	no		twinty to 20-29	I don't see travelers	0	I don't see travelers	yes										no						no	no	no	I only response	I only response	not confident	not confident
42	male	Arab	Arabic	two languages	up to two languages	arabic countries	10-19 yrs	10-19 yrs	yes	3	twinty to 20-29	less than 10	1	ten to 10-19 mins	no										yes	no	no	no	no	yes	no	no	no	I dont see travellers		I don't see travelers	not confident
42	male	Arab	Arabic	three languages	three languages or more	arabic countries	10-19 yrs	10-19 yrs	no		twinty to 20-29	ten to 10-19	0	ten to 10-19 mins	no										yes	no	no	yes	no	no	no	no	no	I dont see travellers		I don't see travelers	not confident
46	male	Arab	Arabic	two languages	up to two languages	arabic countries	10-19 yrs	20 yrs or more	no		ten to 10-19	less than 10	1	less than 10 mins	no										yes	no	yes	no	no	no	no	yes	no	I ask travelers	I ask travelers	somewhat	somewhat conf
44	male	non-Arab	Urdu	four languages	three languages or more	non-arab countries	20 yrs or more	10-19 yrs	no		ten to 10-19	less than 10	1	ten to 10-19 mins	no										yes	no	yes	no	no	no	no	yes	no	I ask travelers	I ask travelers	somewhat	somewhat conf
40	male	non-Arab	Urdu	four languages	three languages or more	non-arab countries	20 yrs or more	less than 10 yrs	no		twinty to 20-29	I don't see travelers	0	I don't see travelers	no										yes	no	yes	no	no	no		yes		I ask travelers	I ask travelers	somewhat	somewhat conf
46	male	non-Arab	Urdu	four languages	three languages or more	non-arab countries	less than 10 yrs	10-19 yrs	no		twinty to 20-29	I don't see travelers	0	I don't see travelers	no										yes	yes	yes	no	yes	no	no	no	no	I ask travelers	I ask travelers	not confident	not confident
42	male	non-Arab	Urdu	two languages	up to two languages	non-arab countries	less than 10 yrs	10-19 yrs	no		twinty to 20-29	ten to 10-19	0	less than 10 mins	no										yes	yes	yes	no	yes	yes	yes	yes	yes	I only response	I only response	somewhat	somewhat conf
55	female	Arab	Arabic	two languages	up to two languages	arabic countries	10-19 yrs	20 yrs or more	no		ten to 10-19	less than 10	1	less than 10 mins	no										no						yes	yes	yes	I ask travelers	I ask travelers	somewhat	somewhat conf
42	male	non-Arab	Urdu	two languages	up to two languages	non-arab countries	10-19 yrs	less than 10 yrs	no		twinty to 20-29	less than 10	1	ten to 10-19 mins	no										yes	no	yes	no	no	no	no	no	no	I do comprehensive	I do comprehensive	not confident	not confident
34	male	non-Arab	other	one language	up to two languages	non-arab countries	10-19 yrs	less than 10 yrs	yes	1	twinty to 20-29	less than 10	1	less than 10 mins	no										yes	no	yes	no	no	no	no	no	no	I ask travelers	I ask travelers	somewhat	somewhat conf
41	male	non-Arab	Urdu	two languages	up to two languages	non-arab countries	10-19 yrs	less than 10 yrs			twinty to 20-29	less than 10	1	less than 10 mins	no										no						yes	yes	yes	I ask travelers	I ask travelers	somewhat	somewhat conf
44	male	non-Arab	other	two languages	up to two languages	non-arab countries	10-19 yrs	10-19 yrs	yes	5	twinty to 20-29	ten to 10-19	0	ten to 10-19 mins	yes	yes	no	no	no	no	0	more than 5 yrs	other		yes	yes	no	no	no	no	yes	yes	yes	I ask travelers	I ask travelers	very confident	very confident
45	female	Arab	Arabic	two languages	up to two languages	arabic countries	10-19 yrs	20 yrs or more	no		ten to 10-19	I don't see travelers	0	I don't see travelers	yes	no	no	no	no	no	CDC clinic	more than 5 yrs	phcc		yes	no	yes	yes	no	no	no	no	no	I do comprehensive	I do comprehensive	somewhat	somewhat conf
63	male	non-Arab	Urdu	four languages	three languages or more	non-arab countries	10-19 yrs	20 yrs or more	no		thirty (30yrs) or more	ten to 10-19	0	less than 10 mins	no										yes	yes	yes	yes	yes	no	no	no	no	I ask travelers	I ask travelers	somewhat	somewhat conf
43	male	non-Arab	Urdu	two languages	up to two languages	non-arab countries	10-19 yrs	less than 10 yrs	yes	4	twinty to 20-29	I don't see travelers	0	I don't see travelers	no										yes	yes	yes	no	no	no	yes	yes	yes	I only response	I only response	not confident	not confident
56	male		Arabic	two languages	up to two languages		10-19 yrs	20 yrs or more	no		twinty to 20-29	less than 10	1	ten to 10-19 mins	no										yes	no	no	yes	yes	no	yes	yes	yes	I only response	I only response	not confident	not confident
37	male	Arab	Arabic	two languages	up to two languages	arabic countries	20 yrs or more	less than 10 yrs	no		thirty (30yrs) or more	ten to 10-19	0	ten to 10-19 mins	no										yes	yes	yes	no	no	no	yes	yes	yes	I ask travelers	I ask travelers	somewhat	somewhat conf
	male		Arabic	two languages	up to two languages		20 yrs or more	20 yrs or more	no		twinty to 20-29	ten to 10-19	0	ten to 10-19 mins	yes	yes	no	no	no	no	0	within last 5 yrs	phcc		yes	yes	yes	no	no	no	yes	yes	yes	I ask travelers	I ask travelers	somewhat	somewhat conf
50	male	Arab	Arabic	two languages	up to two languages	arabic countries	20 yrs or more	20 yrs or more	no		twinty to 20-29	less than 10	1	less than 10 mins	no										yes	yes	yes	no	no	no	no	no	no	I only response	I only response	somewhat	somewhat conf
47	female	Arab	Arabic	two languages	up to two languages	arabic countries	20 yrs or more	20 yrs or more	no		thirty (30yrs) or more	ten to 10-19	0	less than 10 mins	no										yes						no	no	no	I ask travelers	I ask travelers	somewhat	somewhat conf
49	female	non-Arab	Urdu	three languages	three languages or more	non-arab countries	10-19 yrs	20 yrs or more	no		thirty (30yrs) or more	less than 10	1	ten to 10-19 mins	no										yes	yes	yes	no	no	no	no	no	no	I only response	I only response	somewhat	somewhat conf
38	female		English	two languages	up to two languages	non-arab countries	10-19 yrs	less than 10 yrs	no		twinty to 20-29	less than 10	1	less than 10 mins	no										yes	yes	yes	no	no	no	yes	yes	yes	I do comprehensive	I do comprehensive	very confident	very confident
52	female	Arab	Arabic	two languages	up to two languages	arabic countries	10-19 yrs	20 yrs or more	no		twinty to 20-29	less than 10	1	less than 10 mins	no										no						yes	yes	yes	I ask travelers	I ask travelers	somewhat	somewhat conf
33	male		Arabic	two languages	up to two languages	arabic countries	10-19 yrs	less than 10 yrs	no		thirty (30yrs) or more	less than 10	1	less than 10 mins	no										yes						no	no	no	I only response	I only response	somewhat	somewhat conf
41	male	non-Arab	Urdu	four languages	three languages or more	non-arab countries	less than 10 yrs	10-19 yrs	no		twinty to 20-29	less than 10	1	less than 10 mins	no										yes	yes	yes	no	no	no	no	no	no	I dont see travellers		I don't see travelers	not confident
42	male	non-Arab	Urdu	three languages	three languages or more	non-arab countries	10-19 yrs	less than 10 yrs	no		twinty to 20-29	less than 10	1	less than 10 mins	no										yes	no	yes	no	yes	no	no	no	no	I dont see travellers		I don't see travelers	not confident
53	male	non-Arab	Urdu	four languages	three languages or more	non-arab countries	10-19 yrs	20 yrs or more	no		thirty (30yrs) or more	ten to 10-19	0	ten to 10-19 mins	no										yes	no	yes	no	no	no	no	no	no	I dont see travellers		I don't see travelers	not confident
61	female	Arab	Arabic	two languages	up to two languages	arabic countries	10-19 yrs	20 yrs or more	yes		less than 10	I don't see travelers	0	I don't see travelers	no										yes	no	no	no	yes	no	no	no	no	I dont see travellers		I don't see travelers	not confident
46	male	non-Arab	Malayalam	four languages	three languages or more	non-arab countries	10-19 yrs	10-19 yrs	no		twinty to 20-29	less than 10	1	ten to 10-19 mins	yes	no	no	no	no	no	online	within last 3 yrs	other		no						no	no	no	I dont see travellers		I don't see travelers	not confident
	male	non-Arab	English	two languages	up to two languages		20 yrs or more	less than 10 yrs	yes		ten to 10-19	twinty to 20 or more	0	ten to 10-19 mins	yes	no	no	no	no	yes	0	more than 5 yrs	other		yes	yes	yes	no	no	no	yes	yes	yes	I dont see travellers		I don't see travelers	not confident
46	male	non-Arab	Urdu	four languages	three languages or more	non-arab countries	20 yrs or more	less than 10 yrs	no		twinty to 20-29	less than 10	1	ten to 10-19 mins	no										no						no	no	no	I dont see travellers		I don't see travelers	not confident
35	female	Arab	Arabic	two languages	up to two languages	arabic countries	20 yrs or more	less than 10 yrs	yes		thirty (30yrs) or more	less than 10	1	less than 10 mins	yes	yes	yes	no	no	no	0	within last 5 yrs	phcc		yes	yes	yes	yes	yes	no	yes	yes	yes	I dont see travellers		I don't see travelers	not confident
34	male	non-Arab	Urdu	two languages	up to two languages	non-arab countries	20 yrs or more	less than 10 yrs	yes	4	twinty to 20-29	less than 10	1	less than 10 mins	no										yes	no	yes	no	no	no	no	no	no	I dont see travellers		I don't see travelers	not confident
38	female	non-Arab	English	three languages	three languages or more	non-arab countries	20 yrs or more	less than 10 yrs	no		twinty to 20-29				no										yes	yes	yes	no	no	no	no	no	no	I dont see travellers		I don't see travelers	not confident
59	male	Arab	Arabic	two languages	up to two languages	arabic countries	20 yrs or more	20 yrs or more	no		twinty to 20-29	ten to 10-19	0	ten to 10-19 mins	no										yes	no	no	no	yes	no	no	no	no	I dont see travellers		I don't see travelers	not confident
40	female	non-Arab	English	two languages	up to two languages	non-arab countries		less than 10 yrs	no		twinty to 20-29	less than 10	1	less than 10 mins	no										yes						no	no	no	I ask travelers	I ask travelers	not confident	not confident
41	female	non-Arab	English	one language	up to two languages	non-arab countries	less than 10 yrs	less than 10 yrs	no		twinty to 20-29	less than 10	1	less than 10 mins	no										yes						no	no	no	I do comprehensive	I do comprehensive	very confident	very confident
43	male	non-Arab	Urdu	four languages	three languages or more	non-arab countries	10-19 yrs	less than 10 yrs	no		thirty (30yrs) or more	ten to 10-19	0	less than 10 mins	no										yes	no	no	yes	no	no	yes	yes	yes	I do comprehensive	I do comprehensive	very confident	very confident
48	male	non-Arab	other	two languages	up to two languages	non-arab countries	10-19 yrs	less than 10 yrs	no		twinty to 20-29	less than 10	1	less than 10 mins	no										yes	no	no	yes	no	no	no	no	no	I ask travelers	I ask travelers	somewhat	somewhat conf
42	male	non-Arab	Urdu	four languages	three languages or more	non-arab countries	10-19 yrs	less than 10 yrs	no		twinty to 20-29	less than 10	1	less than 10 mins	no										yes	no	yes	no	no	no	no	no	no	I ask travelers	I ask travelers	somewhat	somewhat conf
42	male	non-Arab	English	four languages	three languages or more	non-arab countries	10-19 yrs	less than 10 yrs	no		twinty to 20-29	ten to 10-19	0	twinty to 20 or more mins	no										no						yes	yes	yes	I ask travelers	I ask travelers	very confident	very confident
37	male	Arab	Arabic	two languages	up to two languages	arabic countries	10-19 yrs	less than 10 yrs	no		twinty to 20-29	less than 10	1	less than 10 mins	no										yes	no	no	no	yes	no	no	yes	no	I do comprehensive	I do comprehensive	somewhat	somewhat conf
42	female	Arab	Arabic	two languages	up to two languages	arabic countries	10-19 yrs	10-19 yrs	no		twinty to 20-29	less than 10	1	ten to 10-19 mins	no										yes						yes	yes	yes	I ask travelers	I ask travelers	somewhat	somewhat conf
42	male	non-Arab	English	one language	up to two languages	non-arab countries	10-19 yrs	less than 10 yrs	no		twinty to 20-29	less than 10	1	ten to 10-19 mins	no										yes	no	yes	no	no	no	no	no	no	I ask travelers	I ask travelers	somewhat	somewhat conf
43	male	non-Arab	Urdu	four languages	three languages or more	non-arab countries	10-19 yrs	less than 10 yrs	no		twinty to 20-29	less than 10	1	less than 10 mins	no										yes	no	no	yes	yes	no	yes	yes	yes	I ask travelers	I ask travelers	somewhat	somewhat conf
38	female	non-Arab	Urdu	three languages	three languages or more	non-arab countries	10-19 yrs	less than 10 yrs	yes	2		I don't see travelers	0	I don't see travelers	yes	yes	no	no	yes	no	0	more than 5 yrs	other		yes	yes	no	no	yes	no	no	no	no	I only response	I only response	somewhat	somewhat conf
34	female	non-Arab	Urdu	four languages	three languages or more	non-arab countries	10-19 yrs	less than 10 yrs	yes		twinty to 20-29	ten to 10-19	0	less than 10 mins	yes	yes	no	no	no	no	0	within last 5 yrs	other		no						no	no	no	I only response	I only response	very confident	very confident
34	female	non-Arab	Urdu	four languages	three languages or more	non-arab countries	10-19 yrs	less than 10 yrs	no		twinty to 20-29	less than 10	1	less than 10 mins	no										no						no	no	no	I do comprehensive	I do comprehensive	somewhat	somewhat conf
40	male	non-Arab	Urdu	four languages	three languages or more	non-arab countries	10-19 yrs	less than 10 yrs	no		twinty to 20-29	less than 10	1	less than 10 mins	no										yes	yes	yes	yes	yes	yes	no	no	no	I ask travelers	I ask travelers	somewhat	somewhat conf
45	male	non-Arab	Hindi	three languages	three languages or more	non-arab countries	10-19 yrs	less than 10 yrs	no		twinty to 20-29	ten to 10-19	0	ten to 10-19 mins	no										no						yes	yes	yes	I ask travelers	I ask travelers	somewhat	somewhat conf
	female	non-Arab	English	two languages	up to two languages	non-arab countries	10-19 yrs	less than 10 yrs	yes	25	twinty to 20-29	less than 10	1	less than 10 mins	no										yes	yes	yes	no	yes	no	yes	yes	yes	I ask travelers	I ask travelers	somewhat	somewhat conf
50	female	Arab	Arabic	two languages	up to two languages	arabic countries	10-19 yrs	10-19 yrs	no		twinty to 20-29	less than 10	1	ten to 10-19 mins	no										yes	yes	no	yes	yes	yes	yes	yes	yes	I ask travelers	I ask travelers	somewhat	somewhat conf
43	female	Arab	Arabic	two languages	up to two languages	arabic countries	10-19 yrs	less than 10 yrs	no		twinty to 20-29	less than 10	1	twinty to 20 or more mins	no										yes	yes	yes	yes	yes	yes	no	no	no	I only response	I only response	not confident	not confident
47	male	non-Arab	English	one language	up to two languages	non-arab countries	10-19 yrs	less than 10 yrs	no		thirty (30yrs) or more	less than 10	1	less than 10 mins	no										no						yes	yes	yes	I only response	I only response	not confident	not confident
61	male		Arabic	two languages	up to two languages		10-19 yrs	less than 10 yrs	no		twinty to 20-29	less than 10	1	less than 10 mins	no										yes	yes	yes	no	no	no	no	no	no	I only response	I only response	somewhat	somewhat conf
49	male	non-Arab	Urdu	three languages	three languages or more	non-arab countries	10-19 yrs	less than 10 yrs	no		twinty to 20-29	less than 10	1	ten to 10-19 mins	no										yes	yes	yes	no	no	no	no	no	no	I only response	I only response	somewhat	somewhat conf
46	female	non-Arab	Arabic	two languages	up to two languages	arabic countries	10-19 yrs	less than 10 yrs	no		twinty to 20-29	less than 10	1	ten to 10-19 mins	no										yes	no	no	no	no	yes	yes	yes	yes	I only response	I only response	somewhat	somewhat conf
43	female	non-Arab	English	one language	up to two languages	non-arab countries	10-19 yrs	10-19 yrs	no		twinty to 20-29	less than 10	1	less than 10 mins	no										yes	yes	no	no	no	no	no	no	no	I only response	I only response	somewhat	somewhat conf
48	male	non-Arab	other	two languages	up to two languages	non-arab countries	10-19 yrs	less than 10 yrs	yes	2	twinty to 20-29	ten to 10-19	0	ten to 10-19 mins	yes	yes	no	no	no	no	0	within last 5 yrs	phcc		no						no	yes	no	I only response	I only response	somewhat	somewhat conf
44	male	non-Arab	Urdu	three languages	three languages or more	non-arab countries	20 yrs or more	less than 10 yrs	no		twinty to 20-29	less than 10	1	ten to 10-19 mins	no										no						yes	yes	yes	I only response	I only response	very confident	very confident
46	female	Arab	Arabic	two languages	up to two languages	arabic countries	20 yrs or more	less than 10 yrs	no		twinty to 20-29	less than 10	1	less than 10 mins	no										yes	no	no	no	no	yes	yes	yes	yes	I do comprehensive	I do comprehensive	somewhat	somewhat conf
62	male	Arab	Arabic	two languages	up to two languages	arabic countries	20 yrs or more	10-19 yrs	no		twinty to 20-29	less than 10	1	ten to 10-19 mins	no										yes	no	yes	no	no	no	yes	yes	yes	I do comprehensive	I do comprehensive	somewhat	somewhat conf
43	male	non-Arab	Urdu	three languages	three languages or more	non-arab countries	20 yrs or more	less than 10 yrs	no		twinty to 20-29	less than 10	1	ten to 10-19 mins	no										yes	yes	no	no	no	no	yes	yes	yes	I do comprehensive	I do comprehensive	somewhat	somewhat conf
61	female		Arabic	two languages	up to two languages	arabic countries	20 yrs or more	10-19 yrs	no		twinty to 20-29	less than 10	1	less than 10 mins	no										yes	yes	no	no	no	no				I do comprehensive	I do comprehensive	somewhat	somewhat conf
	female	Arab	Arabic	two languages	up to two languages	arabic countries	20 yrs or more	20 yrs or more	no		thirty (30yrs) or more	twinty to 20 or more	0	ten to 10-19 mins	no										yes	yes	yes	yes	yes	no	no	no	no	I ask travelers	I ask travelers	somewhat	somewhat conf
	female	Arab	Arabic	two languages	up to two languages	arabic countries	20 yrs or more	20 yrs or more	yes		ten to 10-19	less than 10	1	ten to 10-19 mins	no										yes	yes	yes	no	no	no	yes	yes	yes	I ask travelers	I ask travelers	somewhat	somewhat conf
33	male	non-Arab	English	two languages	up to two languages	non-arab countries	20 yrs or more	less than 10 yrs	no		twinty to 20-29	less than 10	1	less than 10 mins	no										no						no	no	no	I ask travelers	I ask travelers	very confident	very confident
52	female	Arab	Arabic	two languages	up to two languages	arabic countries	20 yrs or more	20 yrs or more	no		thirty (30yrs) or more	less than 10	1	less than 10 mins	no										yes	no	yes	no	no	no	yes	yes	yes	I ask travelers	I ask travelers	very confident	very confident
48	male	non-Arab	Urdu	four languages	three languages or more	non-arab countries	20 yrs or more	less than 10 yrs	no		thirty (30yrs) or more	ten to 10-19	0	less than 10 mins	no										yes	yes	no	no	no	no	yes	yes	yes	I only response	I only response	somewhat	somewhat conf
	male		Arabic	two languages	up to two languages	arabic countries	20 yrs or more	20 yrs or more	no		twinty to 20-29	less than 10	1	twinty to 20 or more mins	no										yes	yes	yes	no	no	no	yes	yes	yes	I do comprehensive	I do comprehensive	somewhat	somewhat conf
65	male	Arab	Arabic	two languages	up to two languages	arabic countries	20 yrs or more	20 yrs or more	no		twinty to 20-29	less than 10	1	less than 10 mins	no										yes	yes	no	yes	no	no	yes	yes	yes	I do comprehensive	I do comprehensive	very confident	very confident
48	male	non-Arab	Urdu	four languages	three languages or more	non-arab countries	20 yrs or more	less than 10 yrs	no		thirty (30yrs) or more	ten to 10-19	0	less than 10 mins	no										yes	no	yes	no	no	no	no	no	no	I ask travelers	I ask travelers	somewhat	somewhat conf
35	male	non-Arab	English	one language	up to two languages	non-arab countries	20 yrs or more	less than 10 yrs	no		thirty (30yrs) or more	I don't see travelers	0	I don't see travelers	no										yes	yes	yes	no	no	no	yes	yes	yes	I ask travelers	I ask travelers	somewhat	somewhat conf
45	male	Arab	Arabic	two languages	up to two languages	arabic countries	20 yrs or more	20 yrs or more	no		thirty (30yrs) or more	twinty to 20 or more	0	less than 10 mins	no										no						no	no	no	I ask travelers	I ask travelers	very confident	very confident
37	female	non-Arab	Urdu	three languages	three languages or more	non-arab countries	less than 10 yrs	less than 10 yrs	yes	8	twinty to 20-29	less than 10	1	less than 10 mins	yes	no	no	no	no	no	fellowship	more than 5 yrs	other		yes	yes	yes	yes	no	no	no	no	no	I ask travelers	I ask travelers	very confident	very confident
41	female	Arab	Arabic	two languages	up to two languages	arabic countries	less than 10 yrs	less than 10 yrs	no		twinty to 20-29	less than 10	1	ten to 10-19 mins	no										yes						no	no	no	I do comprehensive	I do comprehensive	somewhat	somewhat conf
60	female	non-Arab	other	two languages	up to two languages	non-arab countries	less than 10 yrs	20 yrs or more	no		twinty to 20-29	less than 10	1	ten to 10-19 mins	no										yes	yes	yes	yes	yes	yes	no	no	no	I do comprehensive	I do comprehensive	very confident	very confident
51	female	non-Arab	Hindi	four languages	three languages or more	non-arab countries	less than 10 yrs	20 yrs or more	no		twinty to 20-29	ten to 10-19	0	ten to 10-19 mins	no										yes	yes	yes	no	yes	no	no	no	no	I ask travelers	I ask travelers	somewhat	somewhat conf
49	male	non-Arab	English	two languages	up to two languages	non-arab countries	less than 10 yrs	less than 10 yrs	no		twinty to 20-29	I don't see travelers	0	I don't see travelers	no										no						no	no	no	I ask travelers	I ask travelers	somewhat	somewhat conf
40	male	Arab	Arabic	two languages	up to two languages	arabic countries	less than 10 yrs	10-19 yrs	no		thirty (30yrs) or more	less than 10	1	ten to 10-19 mins	no										yes	no	no	yes	no	no	no	no	no	I only response	I only response	somewhat	somewhat conf
43	male	non-Arab	English	two languages	up to two languages	non-arab countries	less than 10 yrs	less than 10 yrs	no		thirty (30yrs) or more	less than 10	1	less than 10 mins	no										no						yes	yes	yes	I ask travelers	I ask travelers	somewhat	somewhat conf
43	female	Arab	Arabic	two languages	up to two languages	arabic countries	less than 10 yrs	20 yrs or more	no		thirty (30yrs) or more	I don't see travelers	0	I don't see travelers	no										no						no	no	no	I only response	I only response	somewhat	somewhat conf
49	female	non-Arab	other	two languages	up to two languages	non-arab countries	10-19 yrs	20 yrs or more	no		twinty to 20-29	less than 10	1	less than 10 mins	no										yes	no	yes	no	no	no	yes	yes	yes	I do comprehensive	I do comprehensive	not confident	not confident
53	male	non-Arab	Urdu	two languages	up to two languages	non-arab countries	10-19 yrs	less than 10 yrs	no		thirty (30yrs) or more	less than 10	1	ten to 10-19 mins	no										no						no	no	no	I ask travelers	I ask travelers	not confident	not confident
37	male	non-Arab	English	three languages	three languages or more	non-arab countries	10-19 yrs	less than 10 yrs	no		less than 10	I don't see travelers	0	I don't see travelers	no										yes	no	yes	no	no	no	no	no	no	I ask travelers	I ask travelers	somewhat	somewhat conf
41	male	non-Arab	Urdu	four languages	three languages or more	non-arab countries	10-19 yrs	less than 10 yrs	no		less than 10	less than 10	1	ten to 10-19 mins	no										yes	yes	yes	no	no	no	no	no	no	I only response	I only response	somewhat	somewhat conf
31	female	Arab	Arabic	two languages	up to two languages	arabic countries	10-19 yrs	less than 10 yrs	no		ten to 10-19	less than 10	1	less than 10 mins	yes	no	no	no	no	no	residency	within last 3 yrs	phcc		yes	yes	no	no	no	no	yes	yes	yes	I only response	I only response	somewhat	somewhat conf
44	male	Arab	Arabic	two languages	up to two languages	arabic countries	10-19 yrs	less than 10 yrs	no		less than 10	less than 10	1	less than 10 mins	no										yes	yes	no	no	no	no	yes	yes	yes	I only response	I only response	very confident	very confident
44	male	non-Arab	Arabic	two languages	up to two languages	non-arab countries	10-19 yrs	20 yrs or more	no		twinty to 20-29	I don't see travelers	0	I don't see travelers	no										yes	yes	no	no	no	no	yes	yes	yes	I do comprehensive	I do comprehensive	somewhat	somewhat conf
38	male	non-Arab	English	four languages	three languages or more	non-arab countries	10-19 yrs	less than 10 yrs	no		twinty to 20-29	less than 10	1	less than 10 mins	no										yes	no	yes	no	no	no	yes	yes	yes	I do comprehensive	I do comprehensive	somewhat	somewhat conf
44	male	Arab	Arabic	two languages	up to two languages	arabic countries	10-19 yrs	20 yrs or more	no		ten to 10-19	less than 10	1	ten to 10-19 mins	no										yes	yes	yes	no	no	no	no	no	no	I do comprehensive	I do comprehensive	somewhat	somewhat conf
40	female	Arab	Arabic	two languages	up to two languages	arabic countries	10-19 yrs	20 yrs or more	no		ten to 10-19	twinty to 20 or more	0	ten to 10-19 mins	no										yes	no	yes	no	no	no	yes	yes	yes	I do comprehensive	I do comprehensive	somewhat	somewhat conf
39	female	non-Arab	Urdu	four languages	three languages or more	non-arab countries	10-19 yrs	20 yrs or more	yes	5	twinty to 20-29	less than 10	1	ten to 10-19 mins	yes	yes	no	no	no	no	training	within last 5 yrs	other		yes	yes	yes	yes	no	no	no	no	no	I ask travelers	I ask travelers	somewhat	somewhat conf
39	female	non-Arab	Urdu	four languages	three languages or more	non-arab countries	10-19 yrs	less than 10 yrs	no		twinty to 20-29	less than 10	1	ten to 10-19 mins	no										yes	no	no	no	no	yes	no	no	no	I ask travelers	I ask travelers	somewhat	somewhat conf
33	female	Arab	Arabic	two languages	up to two languages	arabic countries	10-19 yrs	less than 10 yrs	no		twinty to 20-29	less than 10	1	ten to 10-19 mins	no										yes						yes	yes	yes	I ask travelers	I ask travelers	somewhat	somewhat conf
	male		Arabic	two languages	up to two languages		10-19 yrs	20 yrs or more	no		twinty to 20-29	twinty to 20 or more	0	less than 10 mins	no										yes	no	no	yes	no	no	yes	yes	yes	I ask travelers	I ask travelers	somewhat	somewhat conf
40	female	Arab	Arabic	two languages	up to two languages	arabic countries	10-19 yrs	less than 10 yrs	no		twinty to 20-29	ten to 10-19	0	ten to 10-19 mins	no										yes	yes	yes	no	no	no	no	no	no	I ask travelers	I ask travelers	somewhat	somewhat conf
48	male	Arab	Arabic	two languages	up to two languages	arabic countries	10-19 yrs	10-19 yrs	no		twinty to 20-29	less than 10	1	ten to 10-19 mins	no										yes	yes	yes	no	no	no	no	no	no	I ask travelers	I ask travelers	somewhat	somewhat conf
39	female		Arabic	two languages	up to two languages	arabic countries	10-19 yrs	less than 10 yrs	yes	2	twinty to 20-29	less than 10	1	ten to 10-19 mins	no										yes	no	no	yes	no	no	yes	yes	yes	I ask travelers	I ask travelers	somewhat	somewhat conf
45	male		Urdu	three languages	three languages or more	non-arab countries	10-19 yrs	10-19 yrs	no		twinty to 20-29	less than 10	1	ten to 10-19 mins	no										yes	yes	no	no	no	no	yes	yes	yes	I ask travelers	I ask travelers	somewhat	somewhat conf
38	female	non-Arab	Urdu	two languages	up to two languages	non-arab countries	10-19 yrs	less than 10 yrs	no		ten to 10-19	less than 10	1	ten to 10-19 mins	no										yes	yes	no	no	no	no	no	no	no	I ask travelers	I ask travelers	somewhat	somewhat conf
40	male	Arab	Arabic	two languages	up to two languages	non-arab countries	10-19 yrs	20 yrs or more	no		twinty to 20-29	less than 10	1	ten to 10-19 mins	no										yes	yes	yes	no	no	no	yes	yes	yes	I ask travelers	I ask travelers	somewhat	somewhat conf
34	male		Arabic	two languages	up to two languages	arabic countries	10-19 yrs	10-19 yrs	yes		thirty (30yrs) or more	twinty to 20 or more	0	twinty to 20 or more mins	no										yes	yes	yes	yes	yes		yes	yes	yes	I ask travelers	I ask travelers	very confident	very confident
39	female	Arab	Arabic	two languages	up to two languages	arabic countries	10-19 yrs	10-19 yrs	no		twinty to 20-29	less than 10	1	ten to 10-19 mins	no										yes	yes	no	yes	no	no	no	no	no	I ask travelers	I ask travelers	very confident	very confident
29	female	Arab	Arabic	two languages	up to two languages	arabic countries	10-19 yrs	less than 10 yrs	no		ten to 10-19	less than 10	1	ten to 10-19 mins	no										yes	no	yes	no	no	no	no	yes	no	I only response	I only response	not confident	not confident
59	male	Arab	Arabic	two languages	up to two languages	arabic countries	10-19 yrs	20 yrs or more	no		ten to 10-19	I don't see travelers	0	I don't see travelers	no										yes	yes	no	no	no	no	no	no	no	I only response	I only response	somewhat	somewhat conf
38	male	Arab	Arabic	two languages	up to two languages	arabic countries	10-19 yrs	10-19 yrs	yes	5	thirty (30yrs) or more	twinty to 20 or more	0	ten to 10-19 mins	yes	yes	yes	no	yes	no		within last 3 yrs	other		yes	yes	no	no	no	no	yes	yes	yes	I only response	I only response	very confident	very confident
41	female	non-Arab	Urdu	three languages	three languages or more	arabic countries	10-19 yrs	less than 10 yrs	yes	7	thirty (30yrs) or more	twinty to 20 or more	0	twinty to 20 or more mins	no										yes	no	yes	no	yes	no	no	no	no	I do comprehensive	I do comprehensive	not confident	not confident
48	female	non-Arab	English	two languages	up to two languages		10-19 yrs	10-19 yrs	no		twinty to 20-29	less than 10	1	ten to 10-19 mins	no										yes	no	no	yes	no	no	no	no	no	I do comprehensive	I do comprehensive	not confident	not confident
55	female	Arab	Arabic	two languages	up to two languages	arabic countries	10-19 yrs	20 yrs or more	no		twinty to 20-29	less than 10	1	twinty to 20 or more mins	no										no						no	no	no	I do comprehensive	I do comprehensive	not confident	not confident
40	male	Arab	Arabic	two languages	up to two languages	arabic countries	10-19 yrs	20 yrs or more	no		ten to 10-19	ten to 10-19	0	twinty to 20 or more mins	no										yes	no	yes	no	no	no	yes	yes	yes	I do comprehensive	I do comprehensive	somewhat	somewhat conf
46	male	Arab	Arabic	two languages	up to two languages	arabic countries	10-19 yrs	10-19 yrs	yes	10	ten to 10-19	less than 10	1	ten to 10-19 mins	yes	yes	no	no	no	no		within last 3 yrs	phcc		yes	yes	yes	no	yes	no	no	no	no	I do comprehensive	I do comprehensive	somewhat	somewhat conf
29	male	Arab	Arabic	two languages	up to two languages	arabic countries	10-19 yrs	less than 10 yrs	no		less than 10	less than 10	1	less than 10 mins	no										yes	yes	yes	no	no	no	yes	yes	yes	I do comprehensive	I do comprehensive	somewhat	somewhat conf
32	female	Arab	Arabic	two languages	up to two languages	arabic countries	10-19 yrs	less than 10 yrs	no		ten to 10-19	less than 10	1	ten to 10-19 mins	yes	no	no	no	no	no	residency	within last 3 yrs	other		yes	no	no	yes	no	yes	yes	yes	yes	I do comprehensive	I do comprehensive	very confident	very confident
34	female	Arab	Arabic	two languages	up to two languages	arabic countries	10-19 yrs	10-19 yrs	no		ten to 10-19	less than 10	1	ten to 10-19 mins	no										yes	no	yes	no	no	no	no	no	no	I do comprehensive	I do comprehensive	very confident	very confident
63	male	Arab	Arabic	two languages	up to two languages	arabic countries	10-19 yrs	20 yrs or more	no		twinty to 20-29	less than 10	1	ten to 10-19 mins	yes	yes	no	no	no	no		within last 3 yrs	phcc		yes	yes	yes	no	no	no	no	no	no	I ask travelers	I ask travelers	not confident	not confident
	female		Arabic	two languages	up to two languages	arabic countries	10-19 yrs	10-19 yrs	yes	7	twinty to 20-29	less than 10	1	less than 10 mins	yes	yes	no	no	no	no		within last year	phcc		yes	yes	yes	no	no	no	no	no	no	I ask travelers	I ask travelers	not confident	not confident
42	female	Arab	Arabic	two languages	up to two languages	arabic countries	10-19 yrs		no		ten to 10-19	less than 10	1	less than 10 mins	no										yes	no	yes	no	yes	yes	no	no	no	I ask travelers	I ask travelers	not confident	not confident
58	female	Arab	Arabic	two languages	up to two languages	arabic countries	10-19 yrs	20 yrs or more	no		twinty to 20-29	less than 10	1	less than 10 mins	no										yes	yes	no	no	no	no	yes	yes	yes	I ask travelers	I ask travelers	somewhat	somewhat conf
60	female	Arab	Arabic	two languages	up to two languages	arabic countries	10-19 yrs	20 yrs or more	no		twinty to 20-29	less than 10	1	less than 10 mins	no										yes	yes	yes	no	no	no	no	no	no	I ask travelers	I ask travelers	somewhat	somewhat conf
	male	non-Arab	Urdu	four languages	three languages or more	non-arab countries	10-19 yrs	10-19 yrs	yes	9	twinty to 20-29	ten to 10-19	0	ten to 10-19 mins	no										yes	yes	no	no	no	no	no	no	no	I ask travelers	I ask travelers	somewhat	somewhat conf
38	male	non-Arab	Urdu	three languages	three languages or more	non-arab countries	10-19 yrs	less than 10 yrs	no		thirty (30yrs) or more	less than 10	1	ten to 10-19 mins	no																yes	yes	yes	I ask travelers	I ask travelers	somewhat	somewhat conf
59	female	Arab	Arabic	two languages	up to two languages	arabic countries	10-19 yrs	20 yrs or more	no		thirty (30yrs) or more	less than 10	1	twinty to 20 or more mins	no										yes	no	yes	no	no	no	no	no	no	I ask travelers	I ask travelers	somewhat	somewhat conf
	male	Arab	Arabic	two languages	up to two languages	arabic countries	10-19 yrs	20 yrs or more	no		twinty to 20-29	less than 10	1	ten to 10-19 mins	no										yes	no	no	yes	yes	no	no	no	no	I ask travelers	I ask travelers	somewhat	somewhat conf
44	male	Arab	Arabic	two languages	up to two languages	arabic countries	10-19 yrs	10-19 yrs	yes	8	thirty (30yrs) or more	less than 10	1	ten to 10-19 mins	no										yes	yes	yes	yes	yes	no	yes	yes	yes	I ask travelers	I ask travelers	somewhat	somewhat conf
46	female		Urdu	four languages	three languages or more	non-arab countries	10-19 yrs	less than 10 yrs	no		twinty to 20-29	I don't see travelers	0	I don't see travelers	no										yes	no	yes	no	no	no	no	no	no	I ask travelers	I ask travelers	somewhat	somewhat conf
52	female	Arab	Arabic	two languages	up to two languages	arabic countries	10-19 yrs	20 yrs or more	no		twinty to 20-29	ten to 10-19	0	twinty to 20 or more mins	no										no						no	no	no	I ask travelers	I ask travelers	somewhat	somewhat conf
43	male	non-Arab	Urdu	four languages	three languages or more	non-arab countries	10-19 yrs	10-19 yrs	no		twinty to 20-29	twinty to 20 or more	0	less than 10 mins	no										yes	no	yes	no	no	no	no	no	no	I ask travelers	I ask travelers	somewhat	somewhat conf
38	female	non-Arab	Urdu	two languages	up to two languages	non-arab countries	10-19 yrs	less than 10 yrs	no		thirty (30yrs) or more	less than 10	1	less than 10 mins	no										yes	yes	yes	no	no	no	no	no	no	I ask travelers	I ask travelers	somewhat	somewhat conf
48	female	non-Arab	English	two languages	up to two languages	arabic countries	10-19 yrs	less than 10 yrs	no		thirty (30yrs) or more	less than 10	1	less than 10 mins	no										yes	no	yes	no	no	no	no	no	no	I ask travelers	I ask travelers	somewhat	somewhat conf
47	male	non-Arab	Urdu	four languages	three languages or more	non-arab countries	10-19 yrs	less than 10 yrs	no		twinty to 20-29	less than 10	1	ten to 10-19 mins	no										yes	no	yes	no	no	no	no	no	no	I only response	I only response	not confident	not confident
67	male	Arab	Arabic	two languages	up to two languages	arabic countries	10-19 yrs	20 yrs or more	no		twinty to 20-29	less than 10	1	ten to 10-19 mins	yes	yes	no	no	no	no	0	within last 3 yrs	phcc		yes	no	yes	no	yes	no	no	no	no	I only response	I only response	not confident	not confident
35	female	Arab	Arabic	two languages	up to two languages	arabic countries	10-19 yrs		no		twinty to 20-29			ten to 10-19 mins	no										yes	yes	yes	no	yes	no	no	no	no	I only response	I only response	not confident	not confident
39	female	non-Arab	Urdu	four languages	three languages or more	non-arab countries	10-19 yrs	less than 10 yrs	no		twinty to 20-29	I don't see travelers	0	I don't see travelers	no										yes	yes	yes	no	no	no	no	no	no	I only response	I only response	not confident	not confident
38	female	non-Arab	English	two languages	up to two languages	non-arab countries	10-19 yrs		no		thirty (30yrs) or more	I don't see travelers	0	I don't see travelers	no										yes	no	no	yes	yes	yes	yes	yes	yes	I only response	I only response	somewhat	somewhat conf
36	male	non-Arab	English	four languages	three languages or more	non-arab countries	10-19 yrs	less than 10 yrs	no		ten to 10-19	less than 10	1	less than 10 mins	no										no						no	no	no	I only response	I only response	somewhat	somewhat conf
45	male	non-Arab	English	three languages	three languages or more	non-arab countries	10-19 yrs	10-19 yrs	no		thirty (30yrs) or more	less than 10	1	ten to 10-19 mins	no										yes	yes	no	no	no	no	no	no	no	I only response	I only response	somewhat	somewhat conf
40	female	non-Arab	English	two languages	up to two languages	non-arab countries	20 yrs or more	less than 10 yrs	no		twinty to 20-29	less than 10	1	less than 10 mins	no										no						yes	yes	yes	I do comprehensive	I do comprehensive	somewhat	somewhat conf
50	male	Arab	Arabic	two languages	up to two languages	arabic countries	20 yrs or more	10-19 yrs	no		twinty to 20-29	I don't see travelers	0	I don't see travelers	no										no						no	no	no	I do comprehensive	I do comprehensive	very confident	very confident
63	male		Arabic	two languages	up to two languages	arabic countries	20 yrs or more	20 yrs or more	no		thirty (30yrs) or more	less than 10	1	less than 10 mins	no										yes	no	yes	no	yes	yes	yes	yes	yes	I do comprehensive	I do comprehensive	very confident	very confident
57	male	Arab	Arabic	two languages	up to two languages	arabic countries	20 yrs or more	20 yrs or more	no		twinty to 20-29	I don't see travelers	0	I don't see travelers	no										yes	yes	yes	yes	no	no	yes	yes	yes	I do comprehensive	I do comprehensive	very confident	very confident
43	female	Arab	Arabic	two languages	up to two languages	arabic countries	20 yrs or more	10-19 yrs	no		twinty to 20-29	less than 10	1	ten to 10-19 mins	no										yes	no	yes	no	no	no	yes	yes	yes	I ask travelers	I ask travelers	somewhat	somewhat conf
43	male	Arab	Arabic	two languages	up to two languages	arabic countries	20 yrs or more	20 yrs or more	no		ten to 10-19	less than 10	1	less than 10 mins	yes	yes	no	no	no	no	0	within last 3 yrs	phcc		yes	no	no	yes	no	no	no	no	no	I ask travelers	I ask travelers	very confident	very confident
53	male	non-Arab	English	two languages	up to two languages		20 yrs or more	10-19 yrs	no		twinty to 20-29	less than 10	1	ten to 10-19 mins	no										yes	no	yes	no	no	no	yes	yes	yes	I do comprehensive	I do comprehensive	somewhat	somewhat conf
32	female	non-Arab	English	two languages	up to two languages	non-arab countries	20 yrs or more	less than 10 yrs	no		twinty to 20-29	less than 10	1	less than 10 mins	no										yes	no	yes	no	no	no	no	yes	no	I do comprehensive	I do comprehensive	very confident	very confident
62	female	non-Arab	other	one language	up to two languages	non-arab countries	20 yrs or more	20 yrs or more	no		twinty to 20-29	less than 10	1	less than 10 mins	no										yes	no	no	no	no	yes	no	yes	no	I do comprehensive	I do comprehensive	very confident	very confident
47	female	Arab	Arabic	one language	up to two languages	arabic countries	20 yrs or more	20 yrs or more	no		twinty to 20-29	ten to 10-19	0	ten to 10-19 mins	yes	yes	no	no	no	no	0	within last 5 yrs			yes	no	yes	no	no	no	no	no	no	I ask travelers	I ask travelers	not confident	not confident
55	male	Arab	Arabic	two languages	up to two languages	arabic countries	20 yrs or more	20 yrs or more			thirty (30yrs) or more	twinty to 20 or more	0	ten to 10-19 mins	yes	yes	no	no	no	no	0	within last 5 yrs			yes	yes	yes	no	no	no	no	no	no	I ask travelers	I ask travelers	not confident	not confident
68	male	Arab	Arabic	two languages	up to two languages	non-arab countries	20 yrs or more	20 yrs or more	yes	11	twinty to 20-29	ten to 10-19	0	ten to 10-19 mins	no										no						yes	yes	yes	I ask travelers	I ask travelers	somewhat	somewhat conf
42	male	Arab	Arabic	two languages	up to two languages	non-arab countries	20 yrs or more	less than 10 yrs	no		twinty to 20-29	I don't see travelers	0	I don't see travelers	no										yes	no	no	no	no	yes	no	no	no	I ask travelers	I ask travelers	somewhat	somewhat conf
49	male	non-Arab	other	two languages	up to two languages	non-arab countries	20 yrs or more	10-19 yrs	no		twinty to 20-29	less than 10	1	ten to 10-19 mins	no										no						yes	yes	yes	I ask travelers	I ask travelers	very confident	very confident
37	female	Arab	Arabic	two languages	up to two languages	arabic countries	20 yrs or more	less than 10 yrs	no		twinty to 20-29	less than 10	1	ten to 10-19 mins	no										yes	yes	no	no	no	no	no	yes	no	I ask travelers	I ask travelers	very confident	very confident
35	female	Arab	Arabic	two languages	up to two languages	arabic countries	20 yrs or more	less than 10 yrs	no		twinty to 20-29	less than 10	1	twinty to 20 or more mins	no										no						no	no	no	I ask travelers	I ask travelers	very confident	very confident
39	female	non-Arab	English	one language	up to two languages	non-arab countries	20 yrs or more	less than 10 yrs	no		twinty to 20-29	less than 10	1	ten to 10-19 mins	no										no						yes	yes	yes	I ask travelers	I ask travelers	very confident	very confident
35	female	non-Arab	Hindi	two languages	up to two languages	non-arab countries	20 yrs or more	less than 10 yrs	no		twinty to 20-29	less than 10	1	ten to 10-19 mins	no										yes	no	yes	no	no	no	no	no	no	I only response	I only response	not confident	not confident
49	female	Arab	Arabic	two languages	up to two languages	arabic countries	20 yrs or more	20 yrs or more	no		twinty to 20-29	less than 10	1	less than 10 mins	yes	yes	no	no	no	no	0	within last 5 yrs	phcc		yes	yes	no	no	no	no	yes	yes	yes	I only response	I only response	somewhat	somewhat conf
35	female	Arab	Arabic	two languages	up to two languages	arabic countries	20 yrs or more	less than 10 yrs	no		twinty to 20-29	less than 10	1	less than 10 mins	no										yes	no	yes	no	no	no	no	no	no	I only response	I only response	somewhat	somewhat conf
37	male	non-Arab	Urdu	four languages	three languages or more	non-arab countries	20 yrs or more	10-19 yrs	no		thirty (30yrs) or more	less than 10	1	less than 10 mins	no										no						no	no	no	I only response	I only response	very confident	very confident
49	female	non-Arab	Arabic	two languages	up to two languages	non-arab countries	20 yrs or more	10-19 yrs	no		thirty (30yrs) or more	less than 10	1	less than 10 mins	yes	no	no	no	no	no	residency	more than 5 yrs	other		yes	no	no	yes	no	no	no	no	no	I do comprehensive	I do comprehensive	not confident	not confident
41	male	non-Arab	Urdu	four languages	three languages or more	non-arab countries	20 yrs or more	less than 10 yrs	yes	8	thirty (30yrs) or more	less than 10	1	ten to 10-19 mins	yes	yes	no	no	no	no	0	more than 5 yrs	other		yes	no	no	no	no	yes	yes	yes	yes	I do comprehensive	I do comprehensive	somewhat	somewhat conf
44	male	non-Arab	English	one language	up to two languages	non-arab countries	20 yrs or more	less than 10 yrs	no		thirty (30yrs) or more	I don't see travelers	0	I don't see travelers	no										yes	no	yes	no	yes	no	no	no	no	I do comprehensive	I do comprehensive	somewhat	somewhat conf
39	male	non-Arab	English	two languages	up to two languages	non-arab countries	20 yrs or more	less than 10 yrs	no		thirty (30yrs) or more	less than 10	1	less than 10 mins	no										no						no	no	no	I do comprehensive	I do comprehensive	very confident	very confident
44	female	non-Arab	Urdu	four languages	three languages or more	non-arab countries	20 yrs or more	less than 10 yrs	no		twinty to 20-29	less than 10	1	ten to 10-19 mins	no										yes	yes	yes	no	no	no	no	no	no	I ask travelers	I ask travelers	somewhat	somewhat conf
41	male	non-Arab	English	two languages	up to two languages	arabic countries	20 yrs or more	less than 10 yrs	no		twinty to 20-29	less than 10	1	ten to 10-19 mins	no										yes	no	no	no	yes	no	no	no	no	I ask travelers	I ask travelers	somewhat	somewhat conf
37	female		Arabic	two languages	up to two languages	arabic countries	20 yrs or more	less than 10 yrs	no		thirty (30yrs) or more	less than 10	1	ten to 10-19 mins	no										yes	no	no	no	yes	no	no	no	no	I ask travelers	I ask travelers	somewhat	somewhat conf
47	male	Arab	Arabic	two languages	up to two languages	non-arab countries	20 yrs or more	20 yrs or more	no		twinty to 20-29	less than 10	1	ten to 10-19 mins	no										yes	yes	no	no	no	no	no	no	no	I ask travelers	I ask travelers	somewhat	somewhat conf
49	male		Arabic	two languages	up to two languages	arabic countries	20 yrs or more	10-19 yrs	yes	1	twinty to 20-29	less than 10	1	ten to 10-19 mins	no										no						no	no	no	I ask travelers	I ask travelers	somewhat	somewhat conf
42	male	non-Arab	Urdu	three languages	three languages or more	non-arab countries	20 yrs or more	less than 10 yrs	no		twinty to 20-29	less than 10	1	less than 10 mins	no										no						no	no	no	I ask travelers	I ask travelers	somewhat	somewhat conf
50	male	non-Arab	other	four languages	three languages or more	non-arab countries	20 yrs or more	10-19 yrs	no		twinty to 20-29	less than 10	1	ten to 10-19 mins	no										yes	no	yes	no	no	no	no	no	no	I only response	I only response	not confident	not confident
32	female	non-Arab	English	two languages	up to two languages	non-arab countries	20 yrs or more	less than 10 yrs	no		twinty to 20-29	less than 10	1	less than 10 mins	no										yes	no	yes	no	no	no	yes	yes	yes	I only response	I only response	somewhat	somewhat conf
46	male	non-Arab	Arabic	two languages	up to two languages	arabic countries	20 yrs or more	10-19 yrs	no		twinty to 20-29	less than 10	1	twinty to 20 or more mins	no										yes	no	no	no	yes	no	no	no	no	I only response	I only response	somewhat	somewhat conf
49	male	Arab	Arabic	two languages	up to two languages	arabic countries	20 yrs or more	20 yrs or more	no		thirty (30yrs) or more	less than 10	1	ten to 10-19 mins	no										yes	yes	yes	no	no	no	no	no	no	I only response	I only response	somewhat	somewhat conf
38	female	non-Arab	Malayalam	five languages	three languages or more	non-arab countries	20 yrs or more	10-19 yrs	no		thirty (30yrs) or more	ten to 10-19	0	ten to 10-19 mins	no										yes	yes	yes	no	no	no	yes	yes	yes	I only response	I only response	very confident	very confident
52	male	non-Arab	Arabic	two languages	up to two languages	arabic countries	20 yrs or more	20 yrs or more	no		thirty (30yrs) or more	ten to 10-19	0	ten to 10-19 mins	no										yes	no	yes	no	no	no	no	no	no	I only response	I only response	very confident	very confident
41	female		Arabic	two languages	up to two languages	arabic countries		10-19 yrs	no		thirty (30yrs) or more	ten to 10-19	0	twinty to 20 or more mins	no										yes	yes	yes	no	no	no	no		no	I only response	I only response	somewhat	somewhat conf
39	male	non-Arab	English	four languages	three languages or more	non-arab countries	10-19 yrs	less than 10 yrs	no		twinty to 20-29	less than 10	1	less than 10 mins	no										yes	no	no	yes	no	no	yes	yes	yes	I dont see travellers		I don't see travelers	not confident
39	male		English	two languages	up to two languages		10-19 yrs	10-19 yrs	no		thirty (30yrs) or more	ten to 10-19	0	less than 10 mins	no										yes	yes	yes	no	no	no	yes	yes	yes	I do comprehensive	I do comprehensive	very confident	very confident
48	male		Arabic	two languages	up to two languages	non-arab countries	10-19 yrs	10-19 yrs	no		twinty to 20-29	less than 10	1	ten to 10-19 mins	no										yes	yes	yes	no	yes	no	yes	yes	yes	I ask travelers	I ask travelers	very confident	very confident
51	male	Arab	Arabic	two languages	up to two languages	arabic countries	10-19 yrs	20 yrs or more	no		twinty to 20-29	less than 10	1	less than 10 mins	no										yes	no	no	yes	no	no	yes	yes	yes	I do comprehensive	I do comprehensive	very confident	very confident
43	male	Arab	Arabic	two languages	up to two languages	arabic countries	10-19 yrs	10-19 yrs	yes	5	twinty to 20-29	ten to 10-19	0	less than 10 mins	no										yes	no	yes	no	no	no	no	no	no	I only response	I only response	somewhat	somewhat conf
42	female	Arab	Arabic	two languages	up to two languages	arabic countries	20 yrs or more	10-19 yrs	no		thirty (30yrs) or more	less than 10	1	less than 10 mins	no										yes	yes	no	no	no	no	no	yes	no	I do comprehensive	I do comprehensive	somewhat	somewhat conf
51	female	non-Arab	Arabic	two languages	up to two languages	arabic countries	20 yrs or more	20 yrs or more	no		twinty to 20-29	less than 10	1	ten to 10-19 mins	no										no						yes	yes	yes	I do comprehensive	I do comprehensive	very confident	very confident
42	male	non-Arab	English	one language	up to two languages	non-arab countries	20 yrs or more	less than 10 yrs	no		twinty to 20-29	less than 10	1	ten to 10-19 mins	no										yes	no	no	yes	yes	no	yes	yes	yes	I ask travelers	I ask travelers	very confident	very confident
33	male	non-Arab	Urdu	three languages	three languages or more	non-arab countries		less than 10 yrs	no		twinty to 20-29	twinty to 20 or more	0	less than 10 mins	no										yes	yes	yes	no	no	no	no	no	no	I ask travelers	I ask travelers	very confident	very confident
38	male	non-Arab	English	one language	up to two languages	non-arab countries	less than 10 yrs	10-19 yrs	yes		thirty (30yrs) or more	less than 10	1	less than 10 mins	no										yes	yes	no	no	no	no	no	no	no	I only response	I only response	not confident	not confident
42	male	non-Arab	Urdu	four languages	three languages or more	non-arab countries	10-19 yrs	less than 10 yrs	no		twinty to 20-29	less than 10	1	ten to 10-19 mins	no										yes	yes	no	no	no	no	no	no	no	I ask travelers	I ask travelers	somewhat	somewhat conf
38	female	non-Arab	English	four languages	three languages or more	non-arab countries	10-19 yrs	less than 10 yrs	no		thirty (30yrs) or more	ten to 10-19	0	ten to 10-19 mins	no										yes	no	yes	no	no	no	no	no	no	I do comprehensive	I do comprehensive	somewhat	somewhat conf
44	female	Arab	Arabic	two languages	up to two languages	arabic countries	10-19 yrs	20 yrs or more	no		less than 10	less than 10	1	ten to 10-19 mins	no										no						yes	yes	yes	I ask travelers	I ask travelers	somewhat	somewhat conf
54	female	Arab	Arabic	two languages	up to two languages	arabic countries	10-19 yrs	20 yrs or more	no		less than 10	ten to 10-19	0	twinty to 20 or more mins	no										yes	yes	yes	no	yes	no	yes	yes	yes	I do comprehensive	I do comprehensive	somewhat	somewhat conf
35	female	Arab	Arabic	two languages	up to two languages	arabic countries	10-19 yrs	20 yrs or more	no		less than 10	ten to 10-19	0	ten to 10-19 mins	no										yes	no	no	yes	no	no	no	no	no	I do comprehensive	I do comprehensive	very confident	very confident
42	male	Arab	Arabic	two languages	up to two languages	arabic countries	10-19 yrs	20 yrs or more	no		less than 10	less than 10	1	twinty to 20 or more mins	no										yes	yes	no	no	no	no	no	no	no	I ask travelers	I ask travelers	somewhat	somewhat conf
62	male		Arabic	two languages	up to two languages	arabic countries	10-19 yrs	20 yrs or more	no		twinty to 20-29	less than 10	1	less than 10 mins	yes	no	no	no	no	no	arab board	more than 5 yrs	other		yes	yes	yes	no	no	no	no	no	no	I ask travelers	I ask travelers	somewhat	somewhat conf
44	male	non-Arab	Malayalam	five languages	three languages or more	non-arab countries	10-19 yrs	10-19 yrs	no		twinty to 20-29	less than 10	1	ten to 10-19 mins	yes	yes	yes	no	no	no	0	within last 3 yrs	phcc		yes	yes	yes	yes	yes	no	yes	yes	yes	I ask travelers	I ask travelers	very confident	very confident
42	male	non-Arab	Urdu	four languages	three languages or more	non-arab countries	20 yrs or more	10-19 yrs	no		twinty to 20-29	ten to 10-19	0	ten to 10-19 mins	no										no						no	yes	no	I only response	I only response	somewhat	somewhat conf
42	male		Urdu	three languages	three languages or more	non-arab countries	20 yrs or more	less than 10 yrs	no		twinty to 20-29	ten to 10-19	0	ten to 10-19 mins	no										yes	yes	yes	yes	yes	yes	no	yes	no	I do comprehensive	I do comprehensive	very confident	very confident
35	male	non-Arab	English	four languages	three languages or more	non-arab countries	20 yrs or more		no		twinty to 20-29	I don't see travelers	0	I don't see travelers	no										yes	no	no	no	yes	no	yes	yes	yes	I only response	I only response	somewhat	somewhat conf
38	female	Arab	Arabic	two languages	up to two languages	arabic countries	20 yrs or more	less than 10 yrs	no		twinty to 20-29	less than 10	1	less than 10 mins	no										no						no	no	no	I do comprehensive	I do comprehensive	somewhat	somewhat conf
49	male	non-Arab	Urdu	four languages	three languages or more	non-arab countries	20 yrs or more	10-19 yrs	no		twinty to 20-29	less than 10	1	ten to 10-19 mins	no										yes	no	no	yes	yes	no	yes	yes	yes	I do comprehensive	I do comprehensive	somewhat	somewhat conf
41	female	Arab	Arabic	two languages	up to two languages	arabic countries	20 yrs or more	10-19 yrs	no		twinty to 20-29	less than 10	1	ten to 10-19 mins	no										no						no	no	no	I ask travelers	I ask travelers	somewhat	somewhat conf
36	male	non-Arab	Urdu	four languages	three languages or more	non-arab countries	20 yrs or more	10-19 yrs	no		twinty to 20-29	less than 10	1	ten to 10-19 mins	no										no						no	no	no	I ask travelers	I ask travelers	somewhat	somewhat conf
45	male						20 yrs or more				twinty to 20-29	less than 10	1	ten to 10-19 mins	no										yes	yes	yes	no	no	no	no	no	no	I ask travelers	I ask travelers	somewhat	somewhat conf
42	male	Arab	Arabic	two languages	up to two languages	arabic countries	20 yrs or more	10-19 yrs	no		twinty to 20-29	less than 10	1	less than 10 mins	no										no						no	no	no	I only response	I only response	not confident	not confident
50	male	non-Arab	Urdu	four languages	three languages or more	non-arab countries	20 yrs or more	less than 10 yrs	no		less than 10	ten to 10-19	0	ten to 10-19 mins	no										yes	no	yes	no	no	no	no	no	no	I only response	I only response	somewhat	somewhat conf
52	male	non-Arab	Urdu	two languages	up to two languages	non-arab countries	20 yrs or more	less than 10 yrs	no		thirty (30yrs) or more	less than 10	1	less than 10 mins	no										no						no	no	no	I only response	I only response	somewhat	somewhat conf
35	male	non-Arab	English	three languages	three languages or more	non-arab countries	less than 10 yrs		yes	1	ten to 10-19	less than 10	1	less than 10 mins	no										yes	no	yes	no	no	no	no	no	no	I dont see travellers		I don't see travelers	not confident
40	female	Arab	Arabic	two languages	up to two languages	arabic countries	10-19 yrs	20 yrs or more	yes	2	less than 10			twinty to 20 or more mins	no										no						no	no	no	I dont see travellers		I don't see travelers	not confident
41	male	Arab	Arabic	two languages	up to two languages	arabic countries	20 yrs or more	10-19 yrs	yes	7	twinty to 20-29	ten to 10-19	0	less than 10 mins	no										yes	no	yes	no	no	no	yes	yes	yes	I dont see travellers		I don't see travelers	not confident
39	male	Arab	Arabic	two languages	up to two languages	arabic countries	20 yrs or more	10-19 yrs			twinty to 20-29	ten to 10-19	0	less than 10 mins	no										yes	no	no	no	no	yes	no	no	no	I dont see travellers		I don't see travelers	not confident
45	female	non-Arab	Urdu	two languages	up to two languages	non-arab countries	less than 10 yrs	less than 10 yrs	no		twinty to 20-29	less than 10	1	ten to 10-19 mins	no										yes	yes	yes	yes	no	no	no	yes	no	I ask travelers	I ask travelers	somewhat	somewhat conf
64	male	Arab	Arabic	two languages	up to two languages	arabic countries	10-19 yrs	20 yrs or more	no		twinty to 20-29	less than 10	1	ten to 10-19 mins	no										yes	no	no	no	yes	no	yes	yes	yes	I do comprehensive	I do comprehensive	somewhat	somewhat conf
39	male	Arab	Arabic	two languages	up to two languages	arabic countries	10-19 yrs		no			less than 10	1	ten to 10-19 mins	no										yes	no	no	yes	no	no	no	no	no	I do comprehensive	I do comprehensive	somewhat	somewhat conf
43	female	non-Arab	Urdu	four languages	three languages or more	non-arab countries	10-19 yrs	10-19 yrs	no		twinty to 20-29	less than 10	1	ten to 10-19 mins	no										yes	no	no	no	yes	yes	no	no	no	I ask travelers	I ask travelers	somewhat	somewhat conf
45	male	Arab	Arabic	two languages	up to two languages	arabic countries	10-19 yrs	10-19 yrs	yes	3	twinty to 20-29	less than 10	1	ten to 10-19 mins	no										yes	yes	no	no	no	no	yes	yes	yes	I do comprehensive	I do comprehensive	somewhat	somewhat conf
39	female	Arab	Arabic	two languages	up to two languages	arabic countries	10-19 yrs	10-19 yrs	no		twinty to 20-29	less than 10	1	ten to 10-19 mins	yes	yes	no	no	no	no	0	within last 5 yrs	phcc		yes	no	yes	yes	yes	no	no	no	no	I only response	I only response	not confident	not confident
46	female	non-Arab	Malayalam	five languages	three languages or more	non-arab countries	10-19 yrs	10-19 yrs	no		twinty to 20-29	ten to 10-19	0	less than 10 mins	yes	yes	no	no	no	no	0	within last 3 yrs	phcc		yes	yes	yes	no	no	no	no	no	no	I only response	I only response	somewhat	somewhat conf
62	male	Arab	Arabic	two languages	up to two languages	arabic countries	20 yrs or more	20 yrs or more	no		twinty to 20-29	less than 10	1	twinty to 20 or more mins	no										yes	no	no	no	yes	no	yes	yes	yes	I ask travelers	I ask travelers	very confident	very confident
40	male		Urdu	three languages	three languages or more	non-arab countries	20 yrs or more	less than 10 yrs	no		twinty to 20-29	less than 10	1	ten to 10-19 mins	no										yes	no	no	yes	yes	yes	yes	yes	yes	I do comprehensive	I do comprehensive	somewhat	somewhat conf
49	male	non-Arab	Urdu	four languages	three languages or more	non-arab countries	20 yrs or more	20 yrs or more	yes	11	twinty to 20-29	ten to 10-19	0	twinty to 20 or more mins	no										yes	no	yes	no	yes	no	no	no	no	I ask travelers	I ask travelers	somewhat	somewhat conf
58	female	Arab	Arabic	two languages	up to two languages	arabic countries		20 yrs or more	no		twinty to 20-29	less than 10	1	ten to 10-19 mins	yes	yes	no	no	no	no	0	within last year	phcc		yes	no	yes	no	no	no	yes	yes	yes	I ask travelers	I ask travelers	very confident	very confident
60	female	Arab	Arabic	two languages	up to two languages	arabic countries	less than 10 yrs	20 yrs or more	no		twinty to 20-29	less than 10	1	less than 10 mins	yes	yes	no	no	no	no	0	within last 5 yrs	phcc		yes	no	no	yes	yes	no	no	no	no	I ask travelers	I ask travelers	somewhat	somewhat conf
40	female	non-Arab	other	four languages	three languages or more	non-arab countries	less than 10 yrs	10-19 yrs	no		thirty (30yrs) or more	twinty to 20 or more	0	ten to 10-19 mins	yes	no	yes	no	no	no	0	more than 5 yrs	other		yes	yes	yes	no	no	no	no	no	no	I only response	I only response	not confident	not confident
55	female	Arab	Arabic	two languages	up to two languages	arabic countries	10-19 yrs	20 yrs or more	no		twinty to 20-29	less than 10	1	less than 10 mins	yes	yes	no	no	no	no	0	within last 3 yrs	phcc		yes	no	no	yes	no	no	yes	yes	yes	I do comprehensive	I do comprehensive	not confident	not confident
60	male	Arab	Arabic	two languages	up to two languages	arabic countries	10-19 yrs	20 yrs or more	no		twinty to 20-29	less than 10	1	ten to 10-19 mins	no										yes	yes	yes	no	no	no	no	no	no	I only response	I only response	somewhat	somewhat conf
54	male	non-Arab	Urdu	three languages	three languages or more	non-arab countries	10-19 yrs	less than 10 yrs	no		twinty to 20-29	less than 10	1	twinty to 20 or more mins	no										yes	yes	yes	yes	yes	no	no	no	no	I do comprehensive	I do comprehensive	somewhat	somewhat conf
43	female	non-Arab	Arabic	two languages	up to two languages	arabic countries	10-19 yrs	less than 10 yrs	no		twinty to 20-29	twinty to 20 or more	0	less than 10 mins	no										yes	yes	no	no	no	no	yes	yes	yes	I do comprehensive	I do comprehensive	somewhat	somewhat conf
42	female	Arab	Arabic	two languages	up to two languages		10-19 yrs	less than 10 yrs	no		twinty to 20-29	I don't see travelers	0	I don't see travelers	no										yes	yes	yes	yes	yes	no	no	no	no	I ask travelers	I ask travelers	not confident	not confident
49	male	non-Arab	Urdu	four languages	three languages or more	non-arab countries	10-19 yrs	less than 10 yrs	no		twinty to 20-29	ten to 10-19	0	ten to 10-19 mins	no										yes	yes	yes	yes	yes	yes	yes	yes	yes	I ask travelers	I ask travelers	very confident	very confident
36	female	non-Arab	other	one language	up to two languages	non-arab countries	10-19 yrs	less than 10 yrs	no		twinty to 20-29	less than 10	1	less than 10 mins	yes	yes	no	no	no	no	0	within last 5 yrs	other		yes	no	yes	no	no	no	no	no	no	I only response	I only response	somewhat	somewhat conf
42	male	non-Arab	Arabic	two languages	up to two languages	non-arab countries	10-19 yrs	less than 10 yrs	no		twinty to 20-29	less than 10	1	less than 10 mins	no										yes	no	no	yes	no	no	yes	yes	yes	I only response	I only response	very confident	very confident
39	female	non-Arab	English	two languages	up to two languages	non-arab countries	10-19 yrs	less than 10 yrs	yes		twinty to 20-29	less than 10	1	less than 10 mins	no										yes	yes	no	no	no	no	no	no	no	I do comprehensive	I do comprehensive	somewhat	somewhat conf
39	male	non-Arab	Arabic	two languages	up to two languages	non-arab countries	10-19 yrs	less than 10 yrs	no		twinty to 20-29	less than 10	1	ten to 10-19 mins	no										yes	yes	yes	no	no	no	no	no	no	I ask travelers	I ask travelers	not confident	not confident
32	female	Arab	Arabic	two languages	up to two languages	arabic countries	10-19 yrs	10-19 yrs	no		ten to 10-19	less than 10	1	ten to 10-19 mins	no										yes	no	yes	no	no	no	no	no	no	I ask travelers	I ask travelers	somewhat	somewhat conf
39	male	non-Arab	English	four languages	three languages or more	non-arab countries	10-19 yrs	less than 10 yrs	no		twinty to 20-29	less than 10	1	ten to 10-19 mins	no										yes	yes	yes	no	no	no	no	no	no	I ask travelers	I ask travelers	somewhat	somewhat conf
44	male	Arab	Arabic	two languages	up to two languages		10-19 yrs	20 yrs or more	no		twinty to 20-29	less than 10	1	ten to 10-19 mins	no										yes	no	yes	no	yes	no	yes	yes	yes	I ask travelers	I ask travelers	somewhat	somewhat conf
40	female	Arab	Arabic	two languages	up to two languages	non-arab countries	10-19 yrs	20 yrs or more	no		twinty to 20-29	less than 10	1	ten to 10-19 mins	no										yes	no	yes	no	no	no	no	no	no	I only response	I only response	not confident	not confident
39	male	non-Arab	English	four languages	three languages or more	non-arab countries	20 yrs or more	less than 10 yrs	no		thirty (30yrs) or more	less than 10	1	ten to 10-19 mins	no										yes	yes	no	no	no	no	no	no	no	I do comprehensive	I do comprehensive	very confident	very confident
40	male	non-Arab	English	two languages	up to two languages	non-arab countries	20 yrs or more	less than 10 yrs	no		twinty to 20-29	less than 10	1	ten to 10-19 mins	no										yes	no	yes	no	no	no	yes	yes	yes	I ask travelers	I ask travelers	not confident	not confident
43	male	non-Arab	Urdu	three languages	three languages or more	non-arab countries	20 yrs or more	less than 10 yrs	no		twinty to 20-29	less than 10	1	ten to 10-19 mins	no										no						yes	yes	yes	I ask travelers	I ask travelers	somewhat	somewhat conf
54	male	non-Arab	English	two languages	up to two languages	non-arab countries	20 yrs or more	less than 10 yrs	no		ten to 10-19	less than 10	1	twinty to 20 or more mins	no										yes	yes	yes	no	no	no	no	no	no	I ask travelers	I ask travelers	very confident	very confident
43	male	non-Arab	Urdu	four languages	three languages or more	non-arab countries	20 yrs or more	less than 10 yrs	no		twinty to 20-29	twinty to 20 or more	0	less than 10 mins	no										yes	yes	yes	yes	yes	yes	yes	yes	yes	I only response	I only response	somewhat	somewhat conf
	female	non-Arab	Urdu	three languages	three languages or more	non-arab countries	20 yrs or more	less than 10 yrs	no		twinty to 20-29	less than 10	1	ten to 10-19 mins	no										yes	yes	yes	no	yes	no	no	yes	no	I ask travelers	I ask travelers	somewhat	somewhat conf
46	female	non-Arab	Urdu	three languages	three languages or more		10-19 yrs	less than 10 yrs	no		twinty to 20-29	ten to 10-19	0	less than 10 mins	no										yes	no	no	no	no	no	yes	yes	yes	I dont see travellers		I don't see travelers	not confident
42	male	non-Arab	English	four languages	three languages or more	non-arab countries	10-19 yrs	less than 10 yrs	no		thirty (30yrs) or more	less than 10	1	less than 10 mins	no										yes	no	no	yes	no	yes	yes	yes	yes	I do comprehensive	I do comprehensive	very confident	very confident
41	male	non-Arab	Urdu	four languages	three languages or more	non-arab countries	10-19 yrs	less than 10 yrs	yes	1	thirty (30yrs) or more	twinty to 20 or more	0	less than 10 mins	yes	no	no	yes	no	no	0	within last 5 yrs	other		yes	no	no	no	yes	no	no	no	no	I ask travelers	I ask travelers	somewhat	somewhat conf
50	female	Arab	Arabic	two languages	up to two languages	arabic countries	10-19 yrs	20 yrs or more	no		twinty to 20-29	less than 10	1	less than 10 mins	no										yes	no	no	no	yes	no	yes	yes	yes	I do comprehensive	I do comprehensive	somewhat	somewhat conf
56	female	Arab	Arabic	two languages	up to two languages	arabic countries	10-19 yrs	less than 10 yrs	no		twinty to 20-29	less than 10	1	less than 10 mins	no										yes	yes	yes	no	yes	no	no	no	no	I ask travelers	I ask travelers	somewhat	somewhat conf
56	male	non-Arab	English	four languages	three languages or more	non-arab countries	10-19 yrs	20 yrs or more	no		thirty (30yrs) or more	less than 10	1	less than 10 mins	no										no						no	no	no	I ask travelers	I ask travelers	somewhat	somewhat conf
42	male		Arabic	two languages	up to two languages	arabic countries	10-19 yrs	20 yrs or more	yes	6	twinty to 20-29	ten to 10-19	0	ten to 10-19 mins	yes	no	no	no	yes	no	0	more than 5 yrs	other		yes	no	no	no	no	no	yes	yes	yes	I ask travelers	I ask travelers	very confident	very confident
46	male		Arabic	two languages	up to two languages	arabic countries	10-19 yrs	20 yrs or more	no		twinty to 20-29	ten to 10-19	0	ten to 10-19 mins	yes	no	no	yes	no	no	0	more than 5 yrs	phcc		yes						no	no	no	I only response	I only response	somewhat	somewhat conf
39	male	Arab	Arabic	two languages	up to two languages	arabic countries	20 yrs or more	10-19 yrs	no		thirty (30yrs) or more	ten to 10-19	0	less than 10 mins	no										yes	no	no	yes	no	no	yes	yes	yes	I do comprehensive	I do comprehensive	somewhat	somewhat conf
42	male	non-Arab	Urdu	three languages	three languages or more	non-arab countries	20 yrs or more	less than 10 yrs	no		ten to 10-19	less than 10	1	less than 10 mins	no										yes	yes	yes	no	no	no	yes	yes	yes	I do comprehensive	I do comprehensive	very confident	very confident
	male	Arab	Arabic	two languages	up to two languages		20 yrs or more	10-19 yrs	no		twinty to 20-29	ten to 10-19	0	ten to 10-19 mins	yes	yes	yes	no	no	no	0	within last year	phcc		yes	yes	no	no	no	no	no	no	no	I do comprehensive	I do comprehensive	somewhat	somewhat conf
38	male	Arab	Arabic	two languages	up to two languages	arabic countries	20 yrs or more	10-19 yrs	yes	7	twinty to 20-29	twinty to 20 or more	0	ten to 10-19 mins	no										yes	no	yes	no	no	no	no	yes	no	I ask travelers	I ask travelers	somewhat	somewhat conf
43	male	non-Arab	Urdu	four languages	three languages or more	non-arab countries	20 yrs or more	less than 10 yrs	no		twinty to 20-29	less than 10	1	less than 10 mins	no										yes	yes	yes	no	no	no	yes	yes	yes	I ask travelers	I ask travelers	somewhat	somewhat conf
50	male	non-Arab	Arabic	two languages	up to two languages	non-arab countries	20 yrs or more	less than 10 yrs	no		twinty to 20-29	less than 10	1	less than 10 mins	no										yes	no	no	no	yes	no	yes	yes	yes	I ask travelers	I ask travelers	very confident	very confident
46	female	Arab	Arabic	two languages	up to two languages	arabic countries	20 yrs or more	10-19 yrs	no		less than 10	ten to 10-19	0	ten to 10-19 mins	yes	yes	no	no	no	no	0	within last 5 yrs	online		yes	yes	yes	no	no	no	no	no	no	I only response	I only response	somewhat	somewhat conf
40	male	non-Arab	Urdu	three languages	three languages or more	non-arab countries	20 yrs or more	less than 10 yrs	no		thirty (30yrs) or more	less than 10	1	less than 10 mins	no										yes	no	no	yes	yes	yes	yes	yes	yes	I only response	I only response	somewhat	somewhat conf
52	female	Arab	Arabic	two languages	up to two languages	arabic countries		20 yrs or more	no		less than 10	less than 10	1	ten to 10-19 mins	no										yes	yes	no	no	no	no				I ask travelers	I ask travelers	somewhat	somewhat conf
	male		Arabic	two languages	up to two languages	arabic countries		20 yrs or more	no		ten to 10-19	less than 10	1	twinty to 20 or more mins	no										yes	yes	yes	no	no	no	yes	yes	yes	I do comprehensive	I do comprehensive	somewhat	somewhat conf
56	male	Arab	Arabic	two languages	up to two languages	arabic countries	less than 10 yrs	20 yrs or more	no		twinty to 20-29	less than 10	1	less than 10 mins	no										yes	yes	yes	no	no	no	no	no	no	I do comprehensive	I do comprehensive	somewhat	somewhat conf
66	male	Arab	Arabic	two languages	up to two languages	arabic countries	less than 10 yrs	20 yrs or more	no		twinty to 20-29	ten to 10-19	0	ten to 10-19 mins	no										yes	no	no	yes	yes	yes	no	yes	no	I ask travelers	I ask travelers	not confident	not confident
35	female	non-Arab	English	two languages	up to two languages	non-arab countries	less than 10 yrs	less than 10 yrs	no		less than 10	twinty to 20 or more	0	less than 10 mins	no										yes	no	yes	no	no	no	no	no	no	I ask travelers	I ask travelers	somewhat	somewhat conf
51	male	Arab	Arabic	four languages	three languages or more	arabic countries	less than 10 yrs	20 yrs or more	no		twinty to 20-29	less than 10	1	less than 10 mins	no										yes	no	no	yes	yes	no	yes	yes	yes	I ask travelers	I ask travelers	very confident	very confident
41	female	Arab	Arabic	two languages	up to two languages	arabic countries	10-19 yrs	20 yrs or more	no		ten to 10-19	less than 10	1	less than 10 mins	no										yes	no	no	yes	no	no	yes	yes	yes	I ask travelers	I ask travelers	very confident	very confident
	male		other	three languages	three languages or more	non-arab countries	10-19 yrs		yes		thirty (30yrs) or more	twinty to 20 or more	0	ten to 10-19 mins	no										yes	no	no	yes	no	no	yes	yes	yes	I do comprehensive	I do comprehensive	not confident	not confident
38	female	Arab	Arabic	two languages	up to two languages	arabic countries	10-19 yrs	10-19 yrs	no		ten to 10-19	less than 10	1	less than 10 mins	no										yes	no	no	yes	no	no	no	no	no	I do comprehensive	I do comprehensive	somewhat	somewhat conf
40	female	non-Arab	English	four languages	three languages or more	non-arab countries	10-19 yrs	less than 10 yrs	no		twinty to 20-29	twinty to 20 or more	0	less than 10 mins	no										yes	yes	yes	no	no	no	no	no	no	I do comprehensive	I do comprehensive	somewhat	somewhat conf
37	female		Arabic	two languages	up to two languages	arabic countries	10-19 yrs	less than 10 yrs	no		twinty to 20-29	less than 10	1	less than 10 mins	no										yes	yes	no	no	yes	yes	no	no	no	I ask travelers	I ask travelers	not confident	not confident
	male	non-Arab	Urdu	three languages	three languages or more	non-arab countries	10-19 yrs	less than 10 yrs	no		ten to 10-19	ten to 10-19	0	ten to 10-19 mins	no										yes	yes	yes	yes	no	no	yes	yes	yes	I ask travelers	I ask travelers	somewhat	somewhat conf
44	female	non-Arab	Urdu	three languages	three languages or more	non-arab countries	10-19 yrs	less than 10 yrs	no		twinty to 20-29	less than 10	1	ten to 10-19 mins	no										yes	no	yes	no	no	no	no	no	no	I ask travelers	I ask travelers	somewhat	somewhat conf
37	male	non-Arab	English	one language	up to two languages	non-arab countries	10-19 yrs	less than 10 yrs	no		twinty to 20-29	less than 10	1	ten to 10-19 mins	no										yes	yes	no	no	yes	no	no	yes	no	I do comprehensive	I do comprehensive	somewhat	somewhat conf
42	male	non-Arab	Urdu	three languages	three languages or more	non-arab countries	10-19 yrs	less than 10 yrs	no		ten to 10-19	less than 10	1	twinty to 20 or more mins	no										yes	no	no	yes	no	no	yes	yes	yes	I do comprehensive	I do comprehensive	very confident	very confident
37	male	Arab	Arabic	two languages	up to two languages	arabic countries	10-19 yrs	less than 10 yrs	no		twinty to 20-29	less than 10	1	ten to 10-19 mins	no										yes	no	yes	yes	yes	yes	no	no	no	I do comprehensive	I do comprehensive	very confident	very confident
42	male	Arab	Arabic	two languages	up to two languages	arabic countries	10-19 yrs	less than 10 yrs	no		twinty to 20-29	less than 10	1	twinty to 20 or more mins	no										yes	no	yes	no	yes	no				I ask travelers	I ask travelers	somewhat	somewhat conf
31	male	Arab	Arabic	two languages	up to two languages	arabic countries	10-19 yrs	less than 10 yrs	no		ten to 10-19	ten to 10-19	0	ten to 10-19 mins	yes	yes	yes	no	no	no	0	within last 5 yrs	phcc		yes	yes	no	no	no	no	no	no	no	I ask travelers	I ask travelers	somewhat	somewhat conf
47	female		English	one language	up to two languages	non-arab countries	10-19 yrs	less than 10 yrs	no		ten to 10-19	less than 10	1	ten to 10-19 mins	no										no						yes	yes	yes	I ask travelers	I ask travelers	somewhat	somewhat conf
36	male	Arab	Arabic	three languages	three languages or more	arabic countries	10-19 yrs	less than 10 yrs	no		twinty to 20-29	less than 10	1	less than 10 mins	yes	yes	no	no	no	no	0	within last 5 yrs	other		yes	yes	yes	yes	yes	yes	no	no	no	I ask travelers	I ask travelers	somewhat	somewhat conf
	female		Arabic	two languages	up to two languages		10-19 yrs	less than 10 yrs	no																yes	no	no	no	no	no	yes	yes	yes	I ask travelers	I ask travelers	somewhat	somewhat conf
42	female		Arabic	two languages	up to two languages		10-19 yrs		no		twinty to 20-29	less than 10	1	ten to 10-19 mins	no										yes	yes	yes	no	no	no	no	no	no	I ask travelers	I ask travelers	somewhat	somewhat conf
40	male	non-Arab	Urdu	four languages	three languages or more	non-arab countries	10-19 yrs	20 yrs or more	no		twinty to 20-29	less than 10	1	ten to 10-19 mins	no										no						no	no	no	I ask travelers	I ask travelers	somewhat	somewhat conf
50	female	Arab	Arabic	two languages	up to two languages	arabic countries	10-19 yrs	10-19 yrs	no		twinty to 20-29	I don't see travelers	0	I don't see travelers	no										no						yes	yes	yes	I ask travelers	I ask travelers	very confident	very confident
55	female	Arab	Arabic	two languages	up to two languages	arabic countries	10-19 yrs	20 yrs or more	yes		less than 10	less than 10	1	ten to 10-19 mins	no										yes	yes	yes	no	no	no	no	no	no	I only response	I only response	not confident	not confident
59	male	Arab		two languages	up to two languages	arabic countries	10-19 yrs	20 yrs or more	no		ten to 10-19	less than 10	1	less than 10 mins	no										no						no	no	no	I only response	I only response	not confident	not confident
36	female	Arab	Arabic	two languages	up to two languages	arabic countries	10-19 yrs	10-19 yrs	no		ten to 10-19	I don't see travelers	0	I don't see travelers	no										no						no	no	no	I only response	I only response	somewhat	somewhat conf
46	female	non-Arab	Urdu	two languages	up to two languages	non-arab countries	10-19 yrs	less than 10 yrs	no		ten to 10-19	less than 10	1	ten to 10-19 mins	no										yes	yes	yes	no	no	no	no	no	no	I only response	I only response	somewhat	somewhat conf
47	male	non-Arab	English	two languages	up to two languages	non-arab countries	10-19 yrs	less than 10 yrs	no		twinty to 20-29	I don't see travelers	0	I don't see travelers	no										yes	yes	yes	no	no	no	yes	yes	yes	I only response	I only response	somewhat	somewhat conf
43	male	Arab	Arabic	two languages	up to two languages	arabic countries	20 yrs or more	10-19 yrs	yes	20	twinty to 20-29	less than 10	1	less than 10 mins	no										yes	no	yes	yes	no	yes	no	no	no	I do comprehensive	I do comprehensive	not confident	not confident
45	male	Arab	Arabic	two languages	up to two languages	arabic countries	20 yrs or more	20 yrs or more	no		thirty (30yrs) or more	less than 10	1	less than 10 mins	no										yes	yes	yes	yes	yes	yes	yes	yes	yes	I do comprehensive	I do comprehensive	somewhat	somewhat conf
37	female	Arab	Arabic	two languages	up to two languages	arabic countries	20 yrs or more	less than 10 yrs	no		twinty to 20-29	less than 10	1	less than 10 mins	no										yes	no	yes	no	no	no	no	no	no	I do comprehensive	I do comprehensive	somewhat	somewhat conf
36	female		Arabic	two languages	up to two languages	arabic countries	20 yrs or more	less than 10 yrs	no		ten to 10-19	I don't see travelers	0	I don't see travelers	no										yes	no	no	no	yes	no	no	yes	no	I do comprehensive	I do comprehensive	somewhat	somewhat conf
38	female	non-Arab	Urdu	four languages	three languages or more	non-arab countries	20 yrs or more	less than 10 yrs	no		twinty to 20-29	less than 10	1	ten to 10-19 mins	no										no						no	yes	no	I do comprehensive	I do comprehensive	very confident	very confident
36	male	non-Arab	Urdu	four languages	three languages or more	non-arab countries	20 yrs or more	less than 10 yrs	no		twinty to 20-29	less than 10	1	less than 10 mins	no										yes	no	yes	no	no	yes	no	no	no	I ask travelers	I ask travelers	not confident	not confident
44	female	Arab	Arabic	two languages	up to two languages	arabic countries	20 yrs or more	less than 10 yrs	no		less than 10	less than 10	1	less than 10 mins	no										yes	yes	no	yes	no	no	yes	yes	yes	I ask travelers	I ask travelers	somewhat	somewhat conf
33	female	Arab	Arabic	two languages	up to two languages	arabic countries	20 yrs or more	less than 10 yrs	no		twinty to 20-29	I don't see travelers	0	I don't see travelers	no										yes	no	yes	no	no	no	no	no	no	I ask travelers	I ask travelers	somewhat	somewhat conf
56	male	non-Arab	Arabic	two languages	up to two languages	non-arab countries	20 yrs or more	less than 10 yrs	no		thirty (30yrs) or more	less than 10	1	less than 10 mins	no										no						no	no	no	I ask travelers	I ask travelers	somewhat	somewhat conf
42	male	non-Arab	Arabic	two languages	up to two languages	arabic countries	20 yrs or more	less than 10 yrs	no		twinty to 20-29	I don't see travelers	0	I don't see travelers	no										yes	no	yes	no	no	no	yes	yes	yes	I ask travelers	I ask travelers	very confident	very confident
38	female	non-Arab	English	two languages	up to two languages	non-arab countries	20 yrs or more	less than 10 yrs	no		twinty to 20-29	less than 10	1	ten to 10-19 mins	no										yes	no	yes	yes	no	no	yes	yes	yes	I do comprehensive	I do comprehensive	somewhat	somewhat conf
38	female		Arabic	two languages	up to two languages	arabic countries	20 yrs or more	20 yrs or more	no		less than 10	less than 10	1	less than 10 mins	no										yes	no	yes	no	yes	yes	no	no	no	I do comprehensive	I do comprehensive	somewhat	somewhat conf
42	male	non-Arab	Arabic	two languages	up to two languages	non-arab countries	20 yrs or more	less than 10 yrs	no		twinty to 20-29	less than 10	1	ten to 10-19 mins	no										yes	yes	no	no	no	no	yes	yes	yes	I do comprehensive	I do comprehensive	very confident	very confident
49	male	non-Arab	Arabic	two languages	up to two languages	arabic countries	20 yrs or more	less than 10 yrs	yes	3	twinty to 20-29	less than 10	1	ten to 10-19 mins	no										yes	no	no	no	no	yes	no	no	no	I do comprehensive	I do comprehensive	very confident	very confident
34	male	non-Arab	Urdu	three languages	three languages or more	non-arab countries	20 yrs or more	less than 10 yrs	no		twinty to 20-29	less than 10	1	less than 10 mins	no										yes	yes	no	no	no	no	no	no	no	I ask travelers	I ask travelers	not confident	not confident
43	male	non-Arab	Urdu	four languages	three languages or more	non-arab countries	20 yrs or more	less than 10 yrs	no		thirty (30yrs) or more	less than 10	1	less than 10 mins	no										yes	yes	no	no	no	no	no	no	no	I ask travelers	I ask travelers	somewhat	somewhat conf
35	male	non-Arab	Urdu	four languages	three languages or more	non-arab countries	20 yrs or more	less than 10 yrs	no		thirty (30yrs) or more	less than 10	1	less than 10 mins	no										yes	yes	yes	no	no	no	no	no	no	I ask travelers	I ask travelers	somewhat	somewhat conf
37	female	Arab	Arabic	two languages	up to two languages	arabic countries	20 yrs or more	10-19 yrs	no		ten to 10-19	less than 10	1	less than 10 mins	no										yes	yes	yes	no	no	no	yes	yes	yes	I ask travelers	I ask travelers	somewhat	somewhat conf
34	female	Arab	Arabic	two languages	up to two languages	arabic countries	20 yrs or more		no		twinty to 20-29	less than 10	1	ten to 10-19 mins	no										yes	no	no	yes	yes	yes	yes	yes	yes	I ask travelers	I ask travelers	very confident	very confident
46	male	non-Arab	Urdu	three languages	three languages or more	non-arab countries	10-19 yrs	less than 10 yrs	no		twinty to 20-29	less than 10	1	less than 10 mins	no										yes	no	yes	no	no	no	yes	yes	yes	I do comprehensive	I do comprehensive	very confident	very confident
